# Supplementary material for: Interaction of SHP-2 SH2 domains with PD-1 ITSM induces PD-1 dimerization and SHP-2 activation
Source: Commun Biol. 2020 Mar 17;3:128. doi: 10.1038/s42003-020-0845-0 (PMC7078208; doi:10.1038/s42003-020-0845-0)
Supplement: Supplementary file 4 — Supplementary Data 1 [file 42003_2020_845_MOESM4_ESM.xlsx]

## Sheet: Figure 1a
This western blot was done with film exposure
PD1IP-SHP2 blot
MW Markers (KDa)
180
115
82
64 (X)
49
37
26
											The SHP2 band appears at 70 KDa above the 64 KDa marker indicated with (X)
											The sample on the right side is a representative WL run in parallel with the IPs on the same blot, usually run as a control indicator of the band of interest
PD1IP-PD1 blot
MW Markers (KDa)
180
115
82
64 (X )
49
37
26
											The sample on the right side is a representative WL run in parallel with the IPs on the same blot, usually run as a control indicator of the band of interest
WL-SHP2 blot
MW Markers (KDa)
180
115
82
64 (X )
49											The SHP2 band (upper band) appears at 70 KDa above the 64 KDa marker indicated with (X)
37
26

## Sheet: Figure 1b
This western blot was done with digital imager
SHP2 blot
									Image of MW markers
MW Markers (KDa)
180
115
82
64 (X)													The SHP2 band appears at 70KDa above the 64 KDa marker indicated with (X)
49
37
26
		Upper gel	IPs		Lower gel	WLs
		1	Fyn(+)		1	Fyn(+)
		2	Fyn(-)		2	Fyn(-)
		3	Lck(+)		3	Lck(+)
		4	Lck(-)		4	Lck(-)
		5	Zap70(+)		5	Zap70(+)
		6	Zap70(-)		6	Zap70(-)
		7	Beads only Negative Ctrl
		8	Representative WL sample (as +Ctrl)
			Same layout as above					Shorter exposure time						Image of MW markers
pPD1 blot
Marker (KDa)
180
115
82
64 (X )
49
37																			The pPD1 band appears approximately at 50KDa between the 64 KDa marker indicated with (X) and marker of 49 KDa
26
			Same layout as above					Shorter exposure time						Image of MW markers
PD1 blot
Marker (KDa)
180
115																		The PD1 band appears approximately at 50KDa as a smear between the 64 KDa marker indicated with (X) and marker of 49 KDa
82
64 (X )
49
37
26
		Same layout as above						Image of MW markers
Fyn blot
Marker (KDa)
180
115
82
64 (X )
49
37
26
Lck blot		Same layout as above						Image of MW markers
Marker (KDa)
180
115
82
64 (X )
49
37
26
		Same layout as above						Image of MW markers
Zap70 blot
Marker (KDa)
180
115
82
64 (X )
49
37
26

## Sheet: Figure 1c
This western blot was done with film exposure
SHP2 blot
MW Markers (KDa)
180
115
82
64 (X)
49
37
26									The SHP2 band appears at 70 KDa above the 64 KDa marker indicated with (X)
PD1 blot
MW Markers (KDa)
180
115
82
64 (X )
49
37
26

## Sheet: Figure 2a
This western blot was done with digital imager
PD1 WT
				FLAG blot					Image of MW markers						PD1 blot					PD1 blot shorter exposure
MW Markers (KDa)
180
115
82
64 (X)
49
37
26
		Left side	IPs		Right side	WLs
		1	SHP2WT		5	SHP2WT
		2	SHP2 R32A		6	SHP2 R32A
		3	SHP2 R138A		7	SHP2 R138A
		4	Beads only Negative Ctrl
PD1 Y223F			Same layout as above
				FLAG blot					Image of MW markers						PD1 blot					PD1 blot shorter exposure
MW Markers (KDa)
180
115
82
64 (X)
49
37
26
		Left side	IPs		Right side	WLs
		1	SHP2WT		5	SHP2WT
		2	SHP2 R32A		6	SHP2 R32A
		3	SHP2 R138A		7	SHP2 R138A
		4	Beads only Negative Ctrl
PD1 Y248F
				FLAG blot					Image of MW markers						PD1 blot					PD1 blot shorter exposure
MW Markers (KDa)
180
115
82
64 (X)
49
37
26
		Left side	IPs			Right side	WLs
		1	PD1WT-SHP2WT			6	PD1WT-SHP2WT			Lane 1 was run as control with PD1WT transfection and is not indicated in the last version of the figure
		2	PD1Y248F-SHP2WT			7	PD1Y248F-SHP2WT
		3	PD1Y248F-SHP2 R32A			8	PD1Y248F-SHP2 R32A
		4	PD1Y248F-SHP2 R138A			9	PD1Y248F-SHP2 R138A
		5	Beads only Negative Ctrl

## Sheet: Figure 2b
	2 uM SHP2 Tandem-SH2 vs pITIM
	Lanes	Ratio PD-1 peptide: SHP2 tandem-SH2
	1	No peptide
	2	0.25
	3	0.5
	4	0.75
	5	1
	6	1.5
	7	2
	8	3
	2 uM SHP2 Tandem-SH2 vs pITSM
	Lanes	Ratio PD-1 peptide: SHP2 tandem-SH2
	1	No peptide
	2	0.25
	3	0.5
	4	0.75
	5	1
	6	1.5
	7	2
	8	3

## Sheet: Figure 2c
	2 uM SHP2 Tandem-SH2 vs PD-1cyto-pITIM-pITSM
	Lanes	Ratio PD-1 peptide: SHP2 tandem-SH2
	1	No peptide
	2	0.25
	3	0.5
	4	0.75
	5	1
	6	1.5
	7	2
	8	3
	2 uM SHP2 Tandem-SH2 vs PD-1cyto-ITIM-pITSM
	Lanes	Ratio PD-1 peptide: SHP2 tandem-SH2
	1	No peptide
	2	0.25
	3	0.5
	4	0.75
	5	1
	6	1.5
	7	2
	8	3
	2 uM SHP2 Tandem-SH2 vs PD-1cyto-pITIM-ITSM
	Lanes	Ratio PD-1 peptide: SHP2 tandem-SH2
	1	No peptide
	2	0.25
	3	0.5
	4	0.75
	5	1
	6	1.5
	7	2
	8	3

## Sheet: Figure 3a
Fc=2 - 6 ITSM SHP2 320_X	Fc=2 - 6 ITSM SHP2 320_Y	Fc=2 - 8 ITSM NSH2 320 _X	Fc=2 - 8 ITSM NSH2 320 _Y	Fc=2 - 14 ITSM CSH2 320_X	Fc=2 - 14 ITSM CSH2 320_Y
-132		-135		-133
-131		-134		-132
-130	-2.8457	-133		-131
-129	-7.19727	-132	-6.56055	-130	-6.51953
-128	-5.13867	-131	-9.83789	-129	-9.07031
-127	2.92578	-130	-3.92773	-128	-2.37891
-126	11.3945	-129	2.02344	-127	7.77344
-125	2.77344	-128	16.6582	-126	15.3125
-124	4.30664	-127	3.41797	-125	1.25
-123	9.42969	-126	0.603516	-124	7.92578
-122	8.33594	-125	9.24609	-123	9.56055
-121	-6.22656	-124	6.7207	-122	5.4707
-120	-5.60938	-123	-2.86523	-121	-5.75977
-119	-3.63086	-122	-5.13477	-120	-5.83398
-118	-2.16602	-121	-5.59961	-119	-4.16016
-117	-1.72266	-120	-3.21289	-118	-2.67578
-116	-1.35156	-119	-2.74414	-117	-2.10938
-115	-0.904297	-118	-2.05273	-116	-1.71875
-114	-0.871094	-117	-1.36133	-115	-1.33789
-113	-0.835938	-116	-1.36328	-114	-1.12109
-112	-0.476563	-115	-1.29102	-113	-1.24414
-111	-0.447266	-114	-1.37109	-112	-1.03711
-110	-0.371094	-113	-1.05469	-111	-0.933594
-109	-0.509766	-112	-0.826172	-110	-0.669922
-108	-0.458984	-111	-0.775391	-109	-0.519531
-107	-0.484375	-110	-0.607422	-108	-0.457031
-106	-0.267578	-109	-0.642578	-107	-0.369141
-105	0.0332031	-108	-0.949219	-106	-0.433594
-104	-0.0664063	-107	-0.876953	-105	-0.472656
-103	0.125	-106	-0.744141	-104	-0.291016
-102	-0.0449219	-105	-0.644531	-103	-0.166016
-101	0.226563	-104	-0.460938	-102	-0.125
-100	-0.00585938	-103	-0.507813	-101	-0.105469
-99	0.210938	-102	-0.476563	-100	-0.134766
-98	-0.00976563	-101	-0.425781	-99	-0.228516
-97	0.351563	-100	-0.525391	-98	-0.480469
-96	0.0546875	-99	-0.326172	-97	-0.576172
-95	-0.0859375	-98	-0.203125	-96	-0.369141
-94	-0.144531	-97	-0.0839844	-95	-0.126953
-93	-0.0839844	-96	-0.078125	-94	-0.166016
-92	-0.189453	-95	0.0566406	-93	-0.0703125
-91	-0.0410156	-94	-0.00195313	-92	-0.1875
-90	-0.0800781	-93	-0.154297	-91	-0.0585938
-89	-0.0195313	-92	-0.359375	-90	0.125
-88	-0.0507813	-91	-0.232422	-89	0.00976563
-87	0.0292969	-90	-0.214844	-88	0.117188
-86	-0.119141	-89	0.232422	-87	0.0390625
-85	-0.0527344	-88	-0.00390625	-86	0.0488281
-84	0.0214844	-87	0.0371094	-85	0.0117188
-83	0.0351563	-86	-0.169922	-84	-0.0664063
-82	-0.138672	-85	-0.0722656	-83	-0.369141
-81	-0.0117188	-84	0.078125	-82	-0.333984
-80	-0.21875	-83	-0.0195313	-81	-0.255859
-79	-0.0820313	-82	0.0117188	-80	-0.00390625
-78	-0.105469	-81	0.177734	-79	0.0273438
-77	-0.142578	-80	-0.0878906	-78	-0.0175781
-76	-0.00390625	-79	-0.263672	-77	0.119141
-75	-0.115234	-78	-0.425781	-76	-0.0117188
-74	-0.140625	-77	-0.427734	-75	0.140625
-73	-0.296875	-76	-0.601563	-74	0.306641
-72	0.0605469	-75	-0.376953	-73	0.171875
-71	0.078125	-74	-0.25	-72	0.242188
-70	-0.3125	-73	-0.105469	-71	0.189453
-69	-0.0410156	-72	-0.210938	-70	-0.214844
-68	0.101563	-71	-0.205078	-69	-0.25
-67	0.0488281	-70	-0.134766	-68	-0.28125
-66	-0.128906	-69	-0.246094	-67	-0.423828
-65	-0.138672	-68	-0.160156	-66	-0.103516
-64	-0.113281	-67	-0.195313	-65	-0.107422
-63	0.0527344	-66	-0.257813	-64	0.0488281
-62	0.03125	-65	-0.224609	-63	0.015625
-61	-0.216797	-64	-0.386719	-62	-0.261719
-60	-0.179688	-63	-0.261719	-61	0.0253906
-59	-0.0605469	-62	-0.0976563	-60	0.00976563
-58	-0.353516	-61	-0.164063	-59	-0.0859375
-57	-1.36914	-60	-1.37109	-58	-1.41797
-56	-1.10156	-59	-2.33398	-57	-1.30078
-55	0	-58	-2.15234	-56	-1.19141
-54	-0.136719	-57	-1.55078	-55	-0.078125
-53	-0.371094	-56	-0.943359	-54	-0.285156
-52	-0.556641	-55	-1.16406	-53	-0.376953
-51	-0.5	-54	-1.18359	-52	-0.431641
-50	-0.636719	-53	-1.02734	-51	-0.244141
-49	-0.681641	-52	-0.828125	-50	-0.248047
-48	-0.337891	-51	-1.19336	-49	-0.365234
-47	-0.396484	-50	-1.2207	-48	-0.568359
-46	-0.408203	-49	-1.42383	-47	-0.28125
-45	-0.484375	-48	-1.59961	-46	-0.419922
-44	-0.539063	-47	-1.38281	-45	-0.304688
-43	-0.617188	-46	-1.17773	-44	-0.15625
-42	-0.589844	-45	-1.22266	-43	-0.177734
-41	-0.476563	-44	-1.2207	-42	-0.234375
-40	-0.564453	-43	-1.26563	-41	-0.394531
-39	-0.677734	-42	-1.49805	-40	-0.867188
-38	-0.748047	-41	-1.32031	-39	-0.761719
-37	-0.855469	-40	-1.46875	-38	-0.636719
-36	-0.982422	-39	-1.43945	-37	-0.431641
-35	-0.955078	-38	-1.42188	-36	-0.306641
-34	-0.880859	-37	-1.26563	-35	-0.378906
-33	-0.916016	-36	-1.25977	-34	-0.578125
-32	-0.675781	-35	-1.45703	-33	-0.455078
-31	-0.898438	-34	-1.80859	-32	-0.511719
-30	-0.988281	-33	-1.76367	-31	-0.671875
-29	-1.16602	-32	-1.67383	-30	-0.646484
-28	-0.988281	-31	-1.27148	-29	-0.435547
-27	-0.996094	-30	-1.28906	-28	-0.337891
-26	-1	-29	-1.35547	-27	-0.617188
-25	-0.630859	-28	-1.63867	-26	-0.683594
-24	-0.111328	-27	-0.839844	-25	-0.271484
-23	-7.73633	-26	-0.759766	-24	-4.66406
-22	-9.75195	-25	-9.51953	-23	-8.83594
-21	-1.29102	-24	-10.2539	-22	-9.03906
-20	0.589844	-23	-9.81445	-21	-2.70117
-19	0.470703	-22	1.91602	-20	2.57031
-18	0.357422	-21	1.51172	-19	2.46484
-17	0.337891	-20	1.64063	-18	2.60547
-16	0.158203	-19	1.61523	-17	2.52148
-15	0.167969	-18	1.60547	-16	2.59961
-14	0.144531	-17	1.46875	-15	2.60352
-13	0.0742188	-16	1.52539	-14	2.49805
-12	-0.0957031	-15	1.55859	-13	2.51563
-11	-0.126953	-14	1.39063	-12	2.40039
-10	0.0078125	-13	1.39648	-11	2.36719
-9	0.0136719	-12	0.976563	-10	2.32227
-8	-0.375	-11	1.05664	-9	2.29297
-7	-0.617188	-10	1.04688	-8	2.35547
-6	-1.0625	-9	0.908203	-7	2.10352
-5	-1.22266	-8	0.773438	-6	1.7207
-4	-1.04297	-7	0.287109	-5	1.13477
-3	-1.35742	-6	-0.0898438	-4	0.910156
-2	-1.01953	-5	-0.25	-3	0.960938
-1	-0.876953	-4	-0.546875	-2	1.18359
0	-4.31445	-3	-0.1875	-1	0.986328
1	-33.0234	-2	-0.0976563	0	0.822266
2	-28.3145	-1	0.0273438	1	0.652344
3	15.207	0	-0.177734	2	0.421875
4	54.0273	1	-0.548828	3	0.482422
5	79.0469	2	-2.00977	4	3.35742
6	94.7539	3	-0.962891	5	8.03516
7	104.309	4	3.30859	6	12.9824
8	109.973	5	7.84766	7	16.2441
9	114.121	6	10.8711	8	18.4668
10	116.918	7	12.2305	9	19.625
11	118.729	8	12.7949	10	20.166
12	119.846	9	13.0684	11	20.8125
13	120.865	10	13.0684	12	21.0273
14	121.58	11	13.2188	13	20.8926
15	122.17	12	12.8242	14	20.7363
16	122.475	13	12.8223	15	20.3809
17	122.92	14	12.4707	16	20.332
18	123.447	15	12.1523	17	20.0156
19	123.742	16	12.0078	18	19.7012
20	123.883	17	11.7305	19	19.3008
21	124.426	18	11.4629	20	19.0078
22	124.854	19	11.1914	21	18.7148
23	125.172	20	10.9941	22	18.6074
24	125.242	21	10.9922	23	18.3457
25	125.492	22	10.8457	24	18.2617
26	125.992	23	10.6582	25	18.248
27	126.326	24	10.4473	26	18.2109
28	126.854	25	10.5742	27	18.3281
29	127.178	26	10.6484	28	18.5078
30	127.596	27	10.8398	29	19.1016
31	128.17	28	11.0742	30	19.4844
32	128.23	29	11.4961	31	19.877
33	128.434	30	12.0527	32	20.0898
34	128.926	31	12.4629	33	20.377
35	129.18	32	12.6523	34	20.7305
36	129.502	33	12.8086	35	21.1953
37	129.852	34	13.0371	36	21.5449
38	130.006	35	13.2461	37	21.7227
39	130.334	36	13.4434	38	21.7754
40	130.627	37	13.5859	39	22.1133
41	130.924	38	13.8945	40	22.2188
42	131.277	39	13.7617	41	22.3398
43	131.35	40	13.9961	42	22.4219
44	131.477	41	14.1309	43	22.6055
45	132.016	42	14.1543	44	22.5527
46	132.281	43	14.2109	45	22.5723
47	132.5	44	14.3184	46	22.666
48	132.881	45	14.293	47	22.9102
49	133.039	46	14.291	48	22.9121
50	133.373	47	14.3105	49	22.7578
51	133.707	48	14.2363	50	22.9609
52	133.908	49	14.2461	51	22.9375
53	133.891	50	14.1992	52	23.0996
54	134.053	51	14.3438	53	23.0645
55	134.508	52	14.373	54	23.2324
56	134.951	53	14.375	55	23.2676
57	135.129	54	14.373	56	23.1113
58	135.428	55	14.6973	57	23.1621
59	135.738	56	14.5234	58	23.3184
60	136.15	57	14.5391	59	23.2695
61	136.266	58	14.6992	60	23.2129
62	136.494	59	14.5156	61	23.3359
63	136.795	60	14.4102	62	23.1875
64	136.816	61	14.5723	63	23.3105
65	137.146	62	14.6855	64	23.3691
66	137.375	63	14.7559	65	23.2676
67	137.553	64	14.873	66	23.2363
68	137.775	65	14.8281	67	23.2969
69	137.896	66	14.8711	68	23.2598
70	138.295	67	14.793	69	23.3887
71	138.514	68	15.1016	70	23.2363
72	138.57	69	15.1016	71	23.332
73	138.789	70	15.0879	72	23.5547
74	138.979	71	15.1719	73	23.3672
75	139.258	72	15.0781	74	23.4531
76	139.512	73	15.1621	75	23.5957
77	139.875	74	15.3438	76	23.832
78	140.012	75	15.4355	77	23.7578
79	140.256	76	15.3809	78	23.7578
80	140.441	77	15.332	79	24.0547
81	140.656	78	15.4434	80	24.0547
82	140.805	79	15.3926	81	24.2285
83	140.934	80	15.5234	82	24.2988
84	141.229	81	15.5273	83	24.5391
85	141.598	82	15.7988	84	24.75
86	141.574	83	15.5703	85	24.5234
87	141.963	84	15.7461	86	24.75
88	142.336	85	15.4961	87	24.8672
89	142.494	86	15.8047	88	24.7461
90	142.838	87	15.668	89	24.7285
91	142.881	88	15.5723	90	24.4531
92	142.998	89	15.7754	91	24.6836
93	143.223	90	15.8359	92	24.6504
94	143.604	91	15.8945	93	24.7676
95	143.785	92	15.6582	94	24.4199
96	144.057	93	15.9668	95	24.5723
97	144.123	94	15.7656	96	24.4492
98	144.27	95	15.5508	97	24.4844
99	144.582	96	15.498	98	24.4082
100	144.926	97	15.7344	99	24.0879
101	145.121	98	15.6074	100	24.1719
102	145.422	99	15.5957	101	24.166
103	145.508	100	15.4043	102	24.2344
104	145.908	101	15.3477	103	24.0039
105	145.957	102	15.2598	104	23.9102
106	146.262	103	15.2285	105	24.0957
107	146.51	104	15.3516	106	24.166
108	146.629	105	15.373	107	23.9121
109	147.02	106	15.3574	108	23.8516
110	147.178	107	15.4063	109	23.9941
111	147.361	108	15.4277	110	23.9922
112	147.416	109	15.2539	111	23.8652
113	147.664	110	15.2656	112	24.0996
114	148.043	111	15.3223	113	24.1738
115	148.197	112	15.6016	114	24.041
116	148.033	113	15.4766	115	24.1797
117	148.371	114	15.4219	116	24.1895
118	148.514	115	15.5078	117	24.3047
119	148.563	116	15.3496	118	24.3926
120	148.668	117	15.5313	119	24.2773
121	148.768	118	15.6152	120	24.3477
122	149.121	119	15.7598	121	24.2383
123	149.336	120	15.6797	122	24.1133
124	149.518	121	15.7109	123	24.2637
125	149.701	122	15.6602	124	24.1543
126	149.914	123	15.7891	125	24.2637
127	149.951	124	15.8965	126	24.4355
128	150.26	125	15.9004	127	24.4707
129	150.373	126	15.707	128	24.4316
130	150.672	127	15.7949	129	24.4805
131	150.699	128	15.7012	130	24.6328
132	151.029	129	15.7598	131	24.584
133	151.016	130	15.6758	132	24.3691
134	151.283	131	15.8184	133	24.5762
135	151.449	132	15.8184	134	24.5215
136	151.561	133	15.9219	135	24.7246
137	151.744	134	15.8867	136	24.625
138	151.957	135	15.875	137	24.5059
139	152.021	136	15.7969	138	24.541
140	152.223	137	15.7949	139	24.5176
141	152.486	138	15.8887	140	24.5918
142	152.596	139	15.8848	141	24.7754
143	152.754	140	15.9766	142	24.8398
144	152.799	141	15.9004	143	24.5703
145	153.045	142	15.998	144	24.7461
146	153.383	143	15.9863	145	24.5254
147	153.367	144	16.1641	146	24.5078
148	153.521	145	15.9531	147	24.625
149	153.867	146	16.1543	148	24.6055
150	154.107	147	16.0898	149	24.8965
151	154.104	148	16.0391	150	24.873
152	154.404	149	16.332	151	24.9121
153	154.506	150	16.1855	152	24.8145
154	154.822	151	16.2207	153	24.9121
155	154.965	152	16.168	154	24.9141
156	155.055	153	16.1953	155	24.7969
157	155.295	154	16.2676	156	24.9941
158	155.486	155	16.3379	157	25.0215
159	155.629	156	16.1934	158	24.9395
160	155.746	157	16.1719	159	25.0898
161	155.879	158	16.0938	160	24.9727
162	156.055	159	16.1191	161	25.0078
163	156.326	160	16.2559	162	24.918
164	156.635	161	16.1719	163	24.9277
165	156.775	162	16.4961	164	24.9355
166	156.887	163	16.6582	165	25.1113
167	157.072	164	16.4551	166	25.0586
168	157.104	165	16.291	167	24.9023
169	157.307	166	16.25	168	24.9668
170	157.621	167	16.4824	169	25.0137
171	157.617	168	16.3887	170	24.8848
172	157.676	169	16.5273	171	25.0684
173	158.002	170	16.5137	172	25.0781
174	158.25	171	16.4141	173	25.123
175	158.484	172	16.4531	174	25.2656
176	158.57	173	16.4551	175	25.2676
177	158.537	174	16.1563	176	25.1758
178	158.795	175	16.3711	177	25.2266
179	158.877	176	16.4258	178	25.3398
180	159.105	177	16.2871	179	25.3027
181	159.252	178	16.6172	180	25.3652
182	159.516	179	16.4492	181	25.4102
183	159.551	180	16.4531	182	25.1445
184	159.738	181	16.4746	183	25.4512
185	159.906	182	16.5859	184	25.4277
186	160.135	183	16.8242	185	25.3457
187	160.24	184	16.5781	186	25.2793
188	160.447	185	16.5938	187	25.2676
189	160.496	186	16.5977	188	25.3164
190	160.596	187	16.6133	189	25.4434
191	160.813	188	16.5527	190	25.3125
192	160.826	189	16.6973	191	25.3613
193	161.115	190	16.8184	192	25.2617
194	161.373	191	16.6602	193	25.1895
195	161.203	192	16.7305	194	25.25
196	161.436	193	16.9453	195	25.0332
197	161.881	194	16.8301	196	25.3242
198	162.049	195	16.9297	197	25.3496
199	162.059	196	16.8281	198	25.2246
200	162.371	197	16.7891	199	25.3242
201	162.6	198	16.7461	200	25.373
202	162.766	199	16.7832	201	25.6602
203	162.801	200	16.6738	202	25.3652
204	162.873	201	16.8281	203	25.3555
205	163.125	202	16.7266	204	25.3906
206	163.385	203	16.791	205	25.5586
207	163.398	204	16.9805	206	25.7617
208	163.369	205	16.873	207	25.8184
209	163.893	206	16.9551	208	25.6797
210	164.066	207	17.0332	209	25.6543
211	164.201	208	17.0508	210	25.7578
212	164.154	209	17.125	211	25.8438
213	164.225	210	17.1367	212	25.8262
214	164.408	211	17.0332	213	25.7344
215	164.727	212	17.1035	214	25.8242
216	164.883	213	17.0254	215	25.8691
217	165.125	214	17.041	216	25.8145
218	165.242	215	17.1484	217	25.8711
219	165.225	216	17.1953	218	25.8184
220	165.213	217	17.1133	219	25.7813
221	165.484	218	17.1797	220	26.0215
222	165.754	219	16.9473	221	25.7422
223	165.977	220	17.2207	222	25.8379
224	166.148	221	17.0332	223	25.9063
225	166.32	222	17.2129	224	25.9453
226	166.508	223	17.2266	225	25.8848
227	166.502	224	17.2227	226	25.7695
228	166.555	225	17.4668	227	25.8164
229	166.922	226	17.2871	228	25.8613
230	166.93	227	17.4473	229	25.9355
231	167.086	228	17.4766	230	25.8613
232	167.238	229	17.541	231	26.0547
233	167.303	230	17.3398	232	26.1211
234	167.396	231	17.5234	233	26.0391
235	167.744	232	17.4766	234	25.8809
236	167.668	233	17.4355	235	25.9434
237	167.926	234	17.3496	236	26.0547
238	167.904	235	17.5449	237	26.0977
239	168.256	236	17.5352	238	26.3398
240	168.369	237	17.5586	239	26.3926
241	168.531	238	17.5059	240	26.4277
242	168.686	239	17.5684	241	26.3809
243	168.963	240	17.5723	242	26.1504
244	168.871	241	17.5586	243	26.2832
245	169.145	242	17.5371	244	26.1133
246	169.246	243	17.4473	245	26.4902
247	169.494	244	17.2773	246	26.1797
248	169.396	245	17.4238	247	26.1621
249	169.783	246	17.498	248	26.2949
250	169.926	247	17.8398	249	26.3145
251	169.891	248	17.7168	250	26.3535
252	170.104	249	17.7559	251	26.6406
253	170.424	250	17.7676	252	26.3027
254	170.348	251	17.6484	253	26.25
255	170.578	252	17.7754	254	26.0098
256	170.799	253	17.8359	255	26.0996
257	170.615	254	18.0371	256	26.3848
258	170.74	255	17.8242	257	26.2539
259	171.004	256	17.8652	258	26.2695
260	171.205	257	17.8574	259	26.3789
261	171.5	258	17.8828	260	26.3242
262	171.846	259	17.9414	261	26.4648
263	171.729	260	18.0645	262	26.5293
264	172.049	261	18.1523	263	26.4336
265	172.1	262	17.8926	264	26.4805
266	172.254	263	18.1426	265	26.498
267	172.391	264	18.1133	266	26.5566
268	172.684	265	18.2207	267	26.6152
269	172.686	266	18.0723	268	26.7285
270	172.811	267	17.9199	269	26.3887
271	173.059	268	18.209	270	26.5645
272	173.051	269	18.0527	271	26.4668
273	173.414	270	18.0625	272	26.5879
274	173.541	271	17.9785	273	26.6582
275	173.461	272	18.1133	274	26.875
276	173.598	273	18.1211	275	26.9453
277	173.791	274	18.0684	276	26.8398
278	173.957	275	18.0801	277	26.8164
279	173.953	276	18.2383	278	26.8262
280	174.09	277	18.2949	279	26.752
281	174.168	278	18.5273	280	26.8477
282	174.551	279	18.3047	281	26.832
283	174.621	280	18.2461	282	26.9355
284	174.715	281	18.168	283	26.791
285	174.76	282	18.1953	284	26.8281
286	174.85	283	18	285	26.8809
287	174.846	284	18.1875	286	26.7832
288	175.355	285	18.0137	287	26.6289
289	175.268	286	18.1113	288	26.9453
290	175.602	287	18.084	289	26.8457
291	175.666	288	18.0996	290	26.8281
292	175.744	289	18.0469	291	26.9199
293	175.846	290	18.0137	292	27.0742
294	175.889	291	18.1387	293	26.9531
295	176.119	292	18.2832	294	26.9316
296	176.133	293	18.3574	295	26.9141
297	176.234	294	18.2324	296	26.8535
298	176.498	295	18.2793	297	27.0117
299	176.76	296	18.1992	298	27.1133
300	176.727	297	18.2305	299	27.0781
301	176.76	298	18.2734	300	26.9531
302	176.891	299	18.2598	301	26.9355
303	176.838	300	18.168	302	26.9688
304	177.08	301	18.2813	303	26.7832
305	177.367	302	18.0078	304	26.9941
306	177.516	303	18.2813	305	27.0957
307	177.668	304	18.0859	306	26.9922
308	177.992	305	18.1211	307	27
309	178.037	306	18.2559	308	26.9004
310	178.273	307	18.3574	309	27
311	178.404	308	18.4375	310	27.1211
312	178.492	309	18.4492	311	26.8828
313	178.41	310	18.3906	312	26.957
314	178.67	311	18.3574	313	27.0879
315	178.717	312	18.418	314	27.1934
316	178.875	313	18.4707	315	27.1016
317	179.02	314	18.7109	316	27.0684
318	179.146	315	18.6309	317	27.0977
319	179.447	316	18.4434	318	27.1191
320	179.732	317	18.2715	319	27.1934
321	179.631	318	18.457	320	27.2734
322	179.742	319	18.5137	321	27.1836
323	179.982	320	18.3945	322	27.1973
324	180.244	321	18.4941	323	27.1309
325	180.336	322	18.6836	324	27.2637
326	180.076	323	18.7363	325	27.2695
327	180.426	324	18.7656	326	27.2969
328	180.637	325	18.7363	327	27.0996
329	180.727	326	18.584	328	27.1133
330	180.836	327	18.6855	329	27.1387
331	181.051	328	18.6445	330	27.2754
332	181	329	18.6699	331	27.3164
333	181.23	330	18.6211	332	27.3418
334	181.234	331	18.707	333	27.2559
335	181.256	332	18.8301	334	27.1309
336	181.43	333	18.8184	335	27.2305
337	181.859	334	19.0898	336	27.375
338	181.832	335	18.9961	337	27.4688
339	181.799	336	18.8906	338	27.3164
340	182.104	337	19.1094	339	27.3711
341	182.164	338	18.8516	340	27.4219
342	182.309	339	18.793	341	27.584
343	182.512	340	18.6816	342	27.6309
344	182.553	341	18.8359	343	27.5898
345	182.855	342	18.9043	344	27.7168
346	182.834	343	18.707	345	27.6172
347	183.08	344	18.877	346	27.5801
348	183.203	345	18.9102	347	27.4785
349	183.289	346	19.0371	348	27.7246
350	183.441	347	18.9023	349	27.7324
351	183.674	348	19.127	350	27.4961
352	183.563	349	18.9668	351	27.6621
353	183.721	350	18.9004	352	27.7324
354	183.9	351	18.9551	353	27.7871
355	184.012	352	18.9277	354	27.7578
356	184.059	353	19.0996	355	27.7578
357	184.158	354	19.1563	356	27.7773
358	184.553	355	19.2891	357	27.623
359	184.695	356	19.0723	358	27.7559
360	184.705	357	19.0527	359	27.8008
361	184.809	358	19.0703	360	27.7188
362	185.037	359	19.1738	361	27.8027
363	185.074	360	18.9805	362	27.7617
364	185.285	361	18.9766	363	27.709
365	185.359	362	19.0547	364	27.709
366	185.438	363	19.1152	365	27.7227
367	185.598	364	19.0859	366	27.8105
368	185.711	365	19.1523	367	27.9063
369	186.008	366	19.1953	368	27.6719
370	186.109	367	19.0801	369	27.9434
371	186.17	368	19.2109	370	27.9902
372	186.248	369	19.125	371	28
373	186.387	370	19.0664	372	27.9883
374	186.645	371	19.2461	373	27.9922
375	186.828	372	19.373	374	27.8145
376	186.988	373	19.2461	375	28.002
377	187.037	374	19.209	376	28.2031
378	187.33	375	19.1016	377	27.998
379	187.453	376	19.207	378	28.0508
380	187.582	377	19.498	379	28.1484
381	187.402	378	19.4609	380	27.9941
382	187.775	379	19.3574	381	28.0332
383	187.873	380	19.4453	382	27.9883
384	187.926	381	19.4551	383	28.1758
385	188.189	382	19.4375	384	28.0801
386	187.988	383	19.3867	385	28.0059
387	188.352	384	19.3711	386	28.0273
388	188.422	385	19.2578	387	28.1211
389	188.441	386	19.5176	388	28.0605
390	188.66	387	19.4902	389	28.0586
391	188.66	388	19.2422	390	28.127
392	188.969	389	19.418	391	28.0078
393	189.125	390	19.5508	392	27.8887
394	189.166	391	19.2695	393	27.9824
395	189.322	392	19.5313	394	28.1777
396	189.395	393	19.3906	395	28.0273
397	189.496	394	19.3887	396	28.1875
398	189.521	395	19.3613	397	28.1582
399	189.568	396	19.4629	398	28.1465
400	189.645	397	19.3984	399	28.043
401	190.027	398	19.5566	400	28.0625
402	190.08	399	19.4844	401	28.2754
403	190.172	400	19.3945	402	28.2148
404	190.412	401	19.6504	403	28.1992
405	190.525	402	19.5293	404	28.2559
406	190.631	403	19.584	405	28.2031
407	190.99	404	19.6211	406	28.3184
408	191.014	405	19.5449	407	28.1602
409	190.967	406	19.6133	408	28.2598
410	191.139	407	19.4277	409	28.3125
411	191.121	408	19.5996	410	28.4004
412	191.229	409	19.4023	411	28.2832
413	191.473	410	19.4629	412	28.543
414	191.625	411	19.6133	413	28.4746
415	191.699	412	19.418	414	28.3301
416	191.793	413	19.7207	415	28.3086
417	191.807	414	19.752	416	28.2109
418	191.986	415	19.6055	417	28.2988
419	192.119	416	19.7148	418	28.3301
420	192.32	417	19.6543	419	28.3906
421	192.43	418	19.6113	420	28.2598
422	192.367	419	19.6953	421	28.1934
423	192.531	420	19.7676	422	28.3691
424	192.816	421	19.9199	423	28.416
425	192.873	422	19.5898	424	28.4023
426	192.951	423	19.7734	425	28.5078
427	193.152	424	19.752	426	28.4922
428	193.301	425	19.873	427	28.6797
429	193.576	426	19.8945	428	28.3477
430	193.541	427	19.9121	429	28.3867
431	193.684	428	19.8145	430	28.2734
432	193.711	429	19.6387	431	28.4551
433	193.844	430	19.8262	432	28.3027
434	193.865	431	19.9805	433	28.3008
435	194.096	432	20.0059	434	28.627
436	194.008	433	20.1172	435	28.5078
437	194.08	434	19.9219	436	28.5176
438	194.232	435	19.748	437	28.5508
439	194.426	436	19.7324	438	28.4824
440	194.414	437	20.125	439	28.6387
441	194.641	438	20.1465	440	28.5352
442	194.748	439	19.9297	441	28.3984
443	194.916	440	20.123	442	28.3574
444	194.959	441	20.0195	443	28.4004
445	195.176	442	20.1621	444	28.4297
446	195.393	443	20.0195	445	28.3496
447	195.516	444	20.2031	446	28.3652
448	195.699	445	20.1836	447	28.623
449	195.701	446	20.248	448	28.502
450	195.82	447	20.1816	449	28.5234
451	196.178	448	20.3223	450	28.5664
452	196.254	449	20.3262	451	28.4512
453	196.313	450	20.0527	452	28.3594
454	196.506	451	20.2871	453	28.4199
455	196.457	452	20.125	454	28.4121
456	196.5	453	19.9414	455	28.5664
457	196.842	454	19.9453	456	28.4688
458	196.867	455	19.9883	457	28.668
459	196.914	456	19.8672	458	28.5449
460	196.936	457	20.0273	459	28.6621
461	197.027	458	20.041	460	28.5898
462	197.055	459	20.2188	461	28.4707
463	197.289	460	20.0801	462	28.5781
464	197.609	461	20.3691	463	28.8242
465	197.656	462	20.1074	464	28.9277
466	197.836	463	20.1348	465	28.8066
467	197.795	464	20.1699	466	29.0078
468	198.041	465	20.2285	467	28.9199
469	198.168	466	20.1914	468	28.916
470	198.186	467	20.2051	469	29.0645
471	198.258	468	20.2402	470	28.7637
472	198.619	469	20.1777	471	28.7715
473	198.729	470	20.0586	472	28.8125
474	198.607	471	20.0313	473	28.998
475	198.637	472	20.1309	474	28.9277
476	198.619	473	20.1113	475	28.8984
477	199.016	474	20.0488	476	28.9141
478	199.025	475	20.3828	477	28.8867
479	198.975	476	20.3672	478	28.9063
480	199.133	477	20.3555	479	29.0059
481	199.188	478	20.3047	480	29.1094
482	199.229	479	20.6289	481	29.0762
483	199.193	480	20.377	482	29.0332
484	199.59	481	20.3535	483	28.9883
485	199.686	482	20.4355	484	29.0996
486	200.127	483	20.4707	485	29.1348
487	199.916	484	20.4199	486	29.0098
488	200.027	485	20.3164	487	29.002
489	200.074	486	20.3828	488	28.8262
490	200.186	487	20.4336	489	28.8184
491	200.215	488	20.3379	490	28.9473
492	200.125	489	20.4258	491	29.0508
493	200.746	490	20.3516	492	29.1563
494	200.857	491	20.3301	493	29.1426
495	200.871	492	20.248	494	29.1953
496	201.016	493	20.4121	495	29.082
497	200.969	494	20.293	496	29.1152
498	200.98	495	20.2676	497	29.2012
499	201.307	496	20.3398	498	29.3457
500	201.43	497	20.4453	499	29.0586
501	201.67	498	20.4648	500	29.1445
502	201.605	499	20.5859	501	29.1738
503	201.523	500	20.5137	502	29.4609
504	201.492	501	20.5098	503	29.4121
505	201.643	502	20.4707	504	29.5
506	201.863	503	20.3457	505	29.3926
507	202.037	504	20.4883	506	29.2109
508	202.01	505	20.541	507	29.498
509	201.969	506	20.6738	508	29.6914
510	202.363	507	20.7832	509	29.5938
511	202.465	508	20.6543	510	29.5313
512	202.469	509	20.5234	511	29.6621
513	202.664	510	20.5117	512	29.5137
514	202.813	511	20.4941	513	29.4805
515	202.918	512	20.3887	514	29.6387
516	202.988	513	20.7188	515	29.6035
517	203.193	514	20.4258	516	29.582
518	203.182	515	20.4844	517	29.5234
519	203.543	516	20.6934	518	29.6328
520	203.691	517	20.4121	519	29.4238
521	203.5	518	20.5117	520	29.5527
522	203.777	519	20.502	521	29.5059
523	203.883	520	20.623	522	29.8008
524	204.113	521	20.5508	523	29.7109
525	204.076	522	20.416	524	29.4004
526	204.281	523	20.4531	525	29.5625
527	204.217	524	20.666	526	29.6641
528	204.547	525	20.5391	527	29.5938
529	204.342	526	20.5137	528	29.8711
530	204.631	527	20.7949	529	29.7363
531	204.836	528	20.6973	530	29.4902
532	204.801	529	20.666	531	29.5508
533	204.822	530	20.8457	532	29.709
534	204.834	531	21.0684	533	29.5156
535	204.813	532	20.959	534	29.5586
536	205.09	533	20.8789	535	29.8027
537	205.23	534	20.8867	536	29.7051
538	205.326	535	20.8398	537	29.668
539	205.389	536	20.9707	538	29.4473
540	205.293	537	20.7227	539	29.668
541	205.477	538	20.8418	540	29.5059
542	205.686	539	20.8594	541	29.8613
543	205.844	540	20.6973	542	29.6738
544	206.113	541	20.8105	543	29.6113
545	206.15	542	20.9824	544	29.7402
546	206.238	543	20.7012	545	29.6016
547	206.168	544	20.6855	546	29.7617
548	206.201	545	20.9746	547	29.8574
549	206.307	546	21.0039	548	29.8008
550	206.559	547	20.9355	549	30.1934
551	206.67	548	20.8809	550	29.8477
552	206.68	549	20.9688	551	30.1328
553	206.846	550	21.0059	552	30.0547
554	206.912	551	21.0547	553	30.1035
555	206.949	552	20.9961	554	30.1387
556	207.135	553	21.0293	555	29.9316
557	207.398	554	20.9355	556	30.1387
558	207.398	555	20.9453	557	29.9668
559	207.604	556	20.8301	558	30.0762
560	207.803	557	20.9551	559	30.4082
561	207.875	558	21.0293	560	30.2852
562	207.734	559	21.0879	561	30.2051
563	207.939	560	21.1816	562	30.1309
564	208.221	561	21.2871	563	30.1543
565	208.152	562	21.248	564	30.1621
566	208.359	563	21.0645	565	30.1914
567	208.271	564	21.0664	566	30.1055
568	208.363	565	21.1855	567	30.0234
569	208.305	566	21.3535	568	30.3906
570	208.549	567	21.1543	569	30.0137
571	208.674	568	21.0234	570	30.3301
572	208.701	569	21.0078	571	30.0801
573	208.75	570	21.0703	572	30.0625
574	208.695	571	21.2148	573	30.2109
575	208.84	572	20.957	574	30.2227
576	209.078	573	21.166	575	30.2578
577	209.125	574	20.9961	576	30.1719
578	209.289	575	21.0938	577	30.3105
579	209.414	576	21.2793	578	30.3281
580	209.545	577	21.1953	579	30.1426
581	209.578	578	20.9199	580	30.0313
582	209.578	579	21.2129	581	30.2012
583	209.734	580	21.25	582	29.9531
584	209.824	581	21.2793	583	29.9629
585	210.004	582	21.3438	584	30.1797
586	210.164	583	21.1758	585	30.2227
587	210.287	584	21.2734	586	30.1309
588	210.586	585	21.2715	587	30.166
589	210.414	586	21.25	588	30.0586
590	210.727	587	21.123	589	30.3008
591	210.984	588	21.3242	590	30.3594
592	210.963	589	21.2969	591	30.3906
593	211.031	590	21.2168	592	30.2754
594	211.146	591	21.3945	593	30.3945
595	211.186	592	21.25	594	30.2402
596	211.229	593	21.3535	595	30.3477
597	211.289	594	21.3965	596	30.2539
598	211.539	595	21.5039	597	30.2578
599	211.768	596	21.4023	598	30.1816
600	211.775	597	21.4766	599	30.3008
601	211.789	598	21.3809	600	30.3477
602	212.1	599	21.3398	601	30.3125
603	212.01	600	21.4805	602	30.4785
604	212.131	601	21.3809	603	30.25
605	212.084	602	21.5469	604	30.3223
606	212.023	603	21.4199	605	30.3906
607	212.262	604	21.457	606	30.2246
608	212.361	605	21.3008	607	30.123
609	212.578	606	21.4023	608	30.2949
610	212.625	607	21.2305	609	30.3047
611	212.697	608	21.3398	610	30.2832
612	212.801	609	21.416	611	30.3926
613	213.141	610	21.252	612	30.375
614	213.158	611	21.2344	613	30.4551
615	213.355	612	21.4473	614	30.5723
616	213.299	613	21.3926	615	30.3887
617	213.594	614	21.5293	616	30.498
618	213.594	615	21.457	617	30.4844
619	213.596	616	21.5234	618	30.248
620	213.566	617	21.4141	619	30.1523
621	213.723	618	21.7227	620	30.3574
622	213.873	619	21.5469	621	30.2871
623	213.984	620	21.5781	622	30.418
624	213.99	621	21.7578	623	30.2598
625	214.189	622	21.8281	624	30.4805
626	214.072	623	21.7695	625	30.3379
627	214.344	624	21.7461	626	30.3223
628	214.359	625	21.7871	627	30.4336
629	214.303	626	21.834	628	30.2227
630	214.656	627	21.8105	629	30.5195
631	214.846	628	21.7578	630	30.4414
632	214.787	629	21.623	631	30.6387
633	215.02	630	21.8145	632	30.4629
634	214.891	631	21.7676	633	30.5664
635	214.734	632	21.6758	634	30.4844
636	215.045	633	21.7285	635	30.6699
637	215.145	634	21.6973	636	30.7246
638	215.047	635	21.7891	637	30.6855
639	215.258	636	21.5977	638	30.625
640	215.133	637	21.8301	639	30.3984
641	215.389	638	21.7207	640	30.541
642	215.291	639	21.8008	641	30.6172
643	215.59	640	21.8633	642	30.7188
644	215.813	641	21.8652	643	30.8086
645	215.773	642	21.7852	644	30.4355
646	215.779	643	21.8926	645	30.5527
647	216.16	644	21.7949	646	30.2285
648	216.357	645	21.9512	647	30.2461
649	216.258	646	21.7773	648	30.3691
650	216.342	647	21.8066	649	30.2539
651	216.449	648	21.9766	650	30.2266
652	216.52	649	21.9785	651	30.2559
653	216.652	650	22.1152	652	30.2207
654	216.764	651	22.041	653	30.1895
655	216.641	652	21.9785	654	30.2188
656	216.803	653	21.7012	655	30.1777
657	216.982	654	21.9551	656	30.166
658	217.064	655	21.8574	657	30.2383
659	217.17	656	21.791	658	30.3438
660	217.25	657	22.0547	659	30.2715
661	217.34	658	21.877	660	30.4336
662	217.631	659	21.8809	661	30.293
663	217.799	660	21.832	662	30.3438
664	217.912	661	21.7852	663	30.3086
665	218.131	662	21.9844	664	30.5723
666	217.988	663	21.877	665	30.5508
667	218.002	664	22.0371	666	30.5879
668	218.355	665	21.9629	667	30.5156
669	218.232	666	21.9219	668	30.6016
670	218.281	667	21.7969	669	30.459
671	218.68	668	22.0234	670	30.4238
672	218.715	669	21.9375	671	30.7363
673	218.707	670	21.9824	672	30.6895
674	218.734	671	22.0371	673	30.7539
675	218.98	672	22.3066	674	30.7266
676	219.244	673	22.0879	675	30.7754
677	219.051	674	22.0195	676	30.9746
678	219.051	675	22.1309	677	30.6621
679	219.271	676	21.9844	678	30.5918
680	219.213	677	22.0977	679	30.543
681	219.244	678	22.0566	680	30.5977
682	219.426	679	22.0996	681	30.8418
683	219.652	680	21.9336	682	30.6973
684	219.85	681	22.0547	683	30.6758
685	219.881	682	22.0195	684	30.6484
686	219.699	683	22.0273	685	30.9473
687	219.713	684	21.9766	686	30.9785
688	219.699	685	21.9746	687	30.7949
689	220.148	686	22.1582	688	30.9023
690	220.207	687	22.0977	689	31.0039
691	220.211	688	22.1484	690	31.1172
692	220.406	689	22.1699	691	31.0664
693	220.328	690	21.9688	692	31.1855
694	220.465	691	22.1504	693	31.0547
695	220.674	692	22.1875	694	31.0918
696	220.885	693	22.0332	695	31.1855
697	221.195	694	22.252	696	31.0605
698	220.977	695	22.2539	697	31.1445
699	221.113	696	22.3047	698	31.084
700	221.092	697	22.3066	699	31.043
701	221.445	698	22.5039	700	31.084
702	221.391	699	22.5078	701	31.1055
703	221.504	700	22.5137	702	31.1934
704	221.439	701	22.4277	703	31.0352
705	221.564	702	22.3223	704	31.0156
706	221.734	703	22.4414	705	30.875
707	222.104	704	22.2852	706	31.0039
708	221.893	705	22.4453	707	31.0605
709	222.113	706	22.1445	708	31.0703
710	222.129	707	22.2363	709	31.1348
711	222.141	708	22.3965	710	30.9023
712	222.271	709	22.2871	711	31.0215
713	222.242	710	22.4102	712	31.1172
714	222.504	711	22.3906	713	31.2617
715	222.447	712	22.4512	714	31.2168
716	222.721	713	22.3262	715	31.2168
717	222.834	714	22.4258	716	31.3301
718	222.854	715	22.6094	717	31.3848
719	222.996	716	22.375	718	31.2168
720	222.836	717	22.4297	719	31.0254
721	222.959	718	22.4023	720	31.1836
722	222.932	719	22.582	721	31.1387
723	223.207	720	22.3887	722	31.0684
724	223.24	721	22.4102	723	31.2109
725	223.393	722	22.5313	724	31.252
726	223.393	723	22.498	725	30.9492
727	223.631	724	22.4766	726	31.3223
728	223.734	725	22.5352	727	31.1543
729	223.746	726	22.6426	728	31.5938
730	223.734	727	22.5195	729	31.3477
731	223.752	728	22.6641	730	31.4238
732	223.924	729	22.6094	731	31.3086
733	223.982	730	22.7676	732	31.3438
734	224.092	731	22.4668	733	31.4238
735	223.998	732	22.3027	734	31.3574
736	223.982	733	22.5371	735	31.2129
737	224.152	734	22.3711	736	31.3535
738	224.164	735	22.5508	737	31.1719
739	224.268	736	22.5488	738	31.1406
740	224.301	737	22.5957	739	31.291
741	224.396	738	22.5938	740	31.3633
742	224.313	739	22.5586	741	31.1895
743	224.584	740	22.6191	742	31.1563
744	224.82	741	22.5586	743	31.1055
745	224.869	742	22.6855	744	31.2402
746	225.041	743	22.5898	745	31.1426
747	225.07	744	22.7129	746	31.2363
748	225	745	22.707	747	31.2695
749	224.922	746	22.3418	748	31.207
750	225.035	747	22.498	749	31.3848
751	225.18	748	22.5176	750	31.3984
752	225.195	749	22.4707	751	31.5059
753	225.326	750	22.5332	752	31.2773
754	225.521	751	22.5898	753	31.2695
755	225.525	752	22.5859	754	31.1523
756	225.83	753	22.6055	755	31.1094
757	225.543	754	22.6094	756	31.3145
758	225.869	755	22.6113	757	31.4941
759	226.037	756	22.625	758	31.5586
760	225.869	757	22.6875	759	31.4434
761	225.938	758	22.7832	760	31.4102
762	226.182	759	22.793	761	31.5
763	226.152	760	22.9316	762	31.4805
764	226.143	761	22.9082	763	31.502
765	226.186	762	22.877	764	31.4512
766	226.02	763	22.8867	765	31.5195
767	226.416	764	22.8574	766	31.1816
768	226.482	765	22.8438	767	31.1855
769	226.58	766	22.7344	768	31.207
770	226.953	767	22.7734	769	31.3262
771	226.68	768	22.9004	770	31.4648
772	226.832	769	22.7773	771	31.4141
773	226.828	770	22.791	772	31.4023
774	226.82	771	23.0488	773	31.373
775	226.967	772	22.957	774	31.457
776	227.07	773	22.9961	775	31.6406
777	227.266	774	23.0215	776	31.4746
778	227.248	775	23.0215	777	31.5527
779	227.307	776	22.8086	778	31.4863
780	227.391	777	22.5977	779	31.3086
781	227.459	778	22.8242	780	31.502
782	227.582	779	22.8184	781	31.584
783	227.586	780	22.8164	782	31.6016
784	227.703	781	22.877	783	31.4277
785	227.781	782	22.9199	784	31.3867
786	227.988	783	22.707	785	31.4707
787	227.857	784	22.832	786	31.4961
788	228.09	785	22.666	787	31.4492
789	227.99	786	22.7324	788	31.6348
790	228.221	787	22.9375	789	31.6699
791	228.316	788	22.7637	790	31.7324
792	228.221	789	23.0371	791	31.6191
793	228.27	790	22.959	792	31.5742
794	228.287	791	22.8535	793	31.6621
795	228.434	792	23.1055	794	31.75
796	228.281	793	22.9883	795	31.7012
797	228.662	794	23.1035	796	31.6328
798	228.66	795	23.2383	797	31.4316
799	228.662	796	22.8867	798	31.4473
800	228.676	797	22.8848	799	31.6172
801	228.631	798	22.9727	800	31.4629
802	228.652	799	23.0723	801	31.6719
803	228.91	800	22.9414	802	31.5566
804	229.166	801	23.2559	803	31.6504
805	229.117	802	23.1543	804	31.584
806	229.299	803	23.0664	805	31.5254
807	229.24	804	23.0273	806	31.709
808	229.32	805	23.123	807	31.4844
809	229.27	806	23.1719	808	31.6426
810	229.572	807	23.0469	809	31.5488
811	229.52	808	23.0898	810	31.7285
812	229.496	809	22.9902	811	32.0156
813	229.523	810	22.9922	812	31.7871
814	229.834	811	22.9902	813	31.6465
815	229.779	812	23.0586	814	31.5918
816	229.914	813	23.0996	815	31.9004
817	229.998	814	23.0859	816	31.8789
818	229.867	815	23.002	817	31.8965
819	229.871	816	22.9375	818	31.6504
820	230.15	817	22.9902	819	31.7246
821	230.105	818	22.9219	820	31.8047
822	229.885	819	22.8984	821	31.6992
823	230.088	820	23.0449	822	31.9004
824	230.172	821	23.1172	823	31.9102
825	230.293	822	23.1016	824	31.877
826	230.422	823	22.8809	825	31.9512
827	230.566	824	23.0371	826	32.084
828	230.467	825	23.0371	827	32.0215
829	230.449	826	23.084	828	31.8828
830	230.506	827	23.1309	829	31.957
831	230.539	828	23.1758	830	32.084
832	230.627	829	23.248	831	32.0371
833	230.67	830	23.0957	832	31.9824
834	230.686	831	23.1445	833	32.043
835	230.598	832	23.0313	834	32.0645
836	230.805	833	23.0586	835	31.9629
837	230.932	834	22.9531	836	32.0508
838	230.893	835	23.2773	837	31.8359
839	231.035	836	23.1152	838	31.8828
840	231.02	837	23.1836	839	32.1758
841	230.902	838	23.207	840	32.0469
842	231.09	839	23.1797	841	32.0176
843	230.945	840	23.3281	842	31.9648
844	230.807	841	23.2891	843	31.9297
845	231.139	842	23.2188	844	31.9883
846	231.154	843	23.3516	845	32.0469
847	231.061	844	23.3164	846	32.1309
848	231.08	845	23.4512	847	32.1738
849	231.258	846	23.4355	848	32.1582
850	231.314	847	23.4863	849	32.0684
851	231.322	848	23.375	850	32.1367
852	231.379	849	23.3457	851	32.2402
853	231.498	850	23.5645	852	32.1797
854	231.443	851	23.3633	853	32.248
855	231.494	852	23.4531	854	32.1445
856	231.738	853	23.4121	855	32.2344
857	231.688	854	23.3691	856	32.2031
858	231.805	855	23.3867	857	32.1621
859	231.77	856	23.373	858	32.1035
860	231.848	857	23.4961	859	32.2656
861	231.701	858	23.5195	860	32.1328
862	231.977	859	23.541	861	32.1367
863	232.016	860	23.4414	862	32.1191
864	231.971	861	23.2832	863	32.2363
865	232.021	862	23.2813	864	32.2168
866	232.002	863	23.2949	865	32.3926
867	232.078	864	23.375	866	32.3652
868	232.035	865	23.4199	867	32.2656
869	232.1	866	23.3438	868	32.3047
870	232.203	867	23.541	869	32.3359
871	232.254	868	23.4922	870	32.2832
872	232.309	869	23.4609	871	32.0742
873	232.234	870	23.6523	872	32.209
874	232.305	871	23.6035	873	32.2656
875	232.42	872	23.6289	874	32.2891
876	232.301	873	23.584	875	32.0684
877	223.854	874	22.8418	876	27.0547
878	223.516	875	14.7285	877	23.1934
879	235.83	876	14.9316	878	24.2363
880	236.932	877	16.3965	879	31.4648
881	243.295	878	27.916	880	36.2832
882	249.244	879	27.0039	881	33.7637
883	252.969	880	23.6816	882	30.1055
884	246.459	881	19.4668	883	25.9824
885	231.746	882	14.7559	884	21.7715
886	217.17	883	10.666	885	17.5859
887	205.598	884	7.14063	886	14.1309
888	196.645	885	4.99219	887	10.9629
889	190.402	886	3.04688	888	8.74023
890	185.881	887	1.65039	889	6.75977
891	182.734	888	0.892578	890	5.54102
892	180.373	889	0.261719	891	4.48047
893	178.875	890	-0.298828	892	3.47461
894	177.545	891	-0.503906	893	3.04688
895	175.857	892	-0.939453	894	2.07227
896	174.746	893	-1.33203	895	1.58203
897	173.805	894	-1.43555	896	1.01758
898	173.102	895	-1.66992	897	0.554688
899	172.635	896	-1.58008	898	0.328125
900	172.221	897	-1.66602	899	0.242188
901	171.469	898	-1.72461	900	0.191406
902	171.131	899	-1.87109	901	-0.181641
903	170.533	900	-2.05078	902	-0.533203
904	170.18	901	-1.9082	903	-0.71875
905	169.85	902	-1.85742	904	-0.451172
906	169.383	903	-1.76367	905	-0.681641
907	169.076	904	-1.71875	906	-0.630859
908	168.775	905	-1.94922	907	-0.724609
909	168.719	906	-2.2793	908	-0.859375
910	168.439	907	-2.18945	909	-0.705078
911	168.094	908	-2.34375	910	-0.787109
912	168.051	909	-2.13867	911	-0.826172
913	167.91	910	-1.99414	912	-1.07031
914	167.789	911	-2.03125	913	-1.18164
915	167.424	912	-2.24219	914	-1.16602
916	167.211	913	-2.20703	915	-1.27344
917	167.162	914	-2.29102	916	-1.46875
918	167.096	915	-2.09961	917	-1.38086
919	166.818	916	-2.25	918	-1.26563
920	166.775	917	-2.16602	919	-1.3418
921	166.344	918	-2.2168	920	-1.42969
922	166.574	919	-2.31055	921	-1.4707
923	166.613	920	-2.08008	922	-1.3418
924	166.477	921	-2.19922	923	-1.16797
925	166.455	922	-2.33008	924	-1.27344
926	166.197	923	-2.44531	925	-1.25781
927	166.209	924	-2.45313	926	-1.17383
928	166.355	925	-2.22656	927	-1.18359
929	166.178	926	-2.43359	928	-1.20313
930	166.053	927	-2.03125	929	-1.18359
931	166.043	928	-2.3125	930	-1.31641
932	165.859	929	-2.22461	931	-1.53711
933	165.621	930	-2.28711	932	-1.66797
934	165.531	931	-2.21094	933	-1.48828
935	165.016	932	-2.14648	934	-1.36719
936	164.898	933	-2.18945	935	-1.38672
937	165.58	934	-2.12695	936	-1.60938
938	165.654	935	-2.08398	937	-1.22266
939	165.615	936	-1.875	938	-1.22266
940	165.693	937	-2.09961	939	-0.925781
941	165.658	938	-2.00781	940	-1.01758
942	165.641	939	-1.90625	941	-1.08594
943	165.328	940	-1.47852	942	-1.29297
944	165.287	941	-1.65625	943	-1.01367
945	165.266	942	-1.90039	944	-1.20117
946	165.393	943	-1.84766	945	-1.39844
947	165.369	944	-1.97656	946	-1.28125
948	165.309	945	-1.95117	947	-1.38281
949	164.928	946	-2.02539	948	-0.980469
950	164.58	947	-2.07031	949	-1
951	164.752	948	-2.09766	950	-1.13281
952	164.883	949	-2.05273	951	-1.30469
953	164.811	950	-2.16211	952	-0.957031
954	164.721	951	-2.26953	953	-1.20703
955	164.564	952	-2.16992	954	-1.27734
956	164.389	953	-2.30469	955	-1.13672
957	164.605	954	-2.01953	956	-1.31055
958	164.754	955	-2.17969	957	-1.25391
959	164.563	956	-1.95703	958	-1.15039
960	164.633	957	-1.99414	959	-1.30859
961	164.721	958	-1.94922	960	-1.66992
962	164.373	959	-2.03516	961	-1.6582
963	164.572	960	-2.05273	962	-1.85156
964	164.359	961	-1.99219	963	-1.30469
965	164.453	962	-1.98047	964	-1.53711
966	164.338	963	-1.98047	965	-1.44727
967	164.432	964	-2.12695	966	-1.5332
968	164.424	965	-2.22852	967	-1.44531
969	164.361	966	-2.07422	968	-1.4668
970	164.188	967	-2.20703	969	-1.79297
971	163.914	968	-2.04102	970	-1.51367
972	164.123	969	-1.82813	971	-1.60547
973	164.123	970	-1.73242	972	-1.49414
974	164.178	971	-1.73242	973	-1.625
975	164.055	972	-1.70508	974	-1.70508
976	163.9	973	-1.69336	975	-1.69531
977	163.893	974	-1.64648	976	-1.67188
978	163.707	975	-1.74219	977	-1.45508
979	163.666	976	-1.58594	978	-1.30859
980	163.797	977	-1.70703	979	-1.33594
981	163.818	978	-1.9707	980	-1.43945
982	163.646	979	-1.92383	981	-1.4668
983	163.924	980	-2.06641	982	-1.44336
984	163.502	981	-1.95703	983	-1.55664
985	163.57	982	-1.79883	984	-1.5332
986	163.547	983	-1.81445	985	-1.34961
987	163.586	984	-1.77148	986	-1.54102
988	163.59	985	-1.95703	987	-1.45898
989	163.424	986	-1.79492	988	-1.74414
990	163.33	987	-1.88086	989	-1.69727
991	163.24	988	-1.98047	990	-1.97266
992	163.182	989	-1.82031	991	-1.72266
993	162.875	990	-1.95703	992	-1.45117
994	162.988	991	-1.93359	993	-1.44727
995	163.217	992	-1.73438	994	-1.50195
996	163.033	993	-1.63086	995	-1.60742
997	162.957	994	-1.79688	996	-1.4668
998	162.883	995	-1.91406	997	-1.44531
999	162.752	996	-1.86914	998	-1.3418
1000	162.816	997	-1.80273	999	-1.32813
1001	162.891	998	-1.59961	1000	-1.37695
1002	162.809	999	-1.71484	1001	-1.24219
1003	162.801	1000	-1.54883	1002	-1.4043
1004	162.938	1001	-1.58594	1003	-1.36328
1005	162.961	1002	-1.73438	1004	-1.5293
1006	162.758	1003	-1.73047	1005	-1.16992
1007	162.574	1004	-1.64063	1006	-1.02734
1008	162.719	1005	-1.54688	1007	-1.24414
1009	162.666	1006	-1.67578	1008	-1.09375
1010	162.703	1007	-1.87109	1009	-1.0625
1011	162.764	1008	-2.00391	1010	-1.06445
1012	162.484	1009	-1.92969	1011	-1.24023
1013	162.486	1010	-1.9668	1012	-1.11133
1014	162.357	1011	-1.91797	1013	-1.17773
1015	162.297	1012	-1.89258	1014	-1.02344
1016	162.352	1013	-1.60742	1015	-1.00977
1017	162.408	1014	-1.7207	1016	-1.2168
1018	162.475	1015	-1.53906	1017	-1.38086
1019	162.521	1016	-1.6875	1018	-1.48438
1020	162.301	1017	-1.68359	1019	-1.3125
1021	162.123	1018	-1.88867	1020	-1.28125
1022	162.189	1019	-1.78125	1021	-0.857422
1023	162.275	1020	-1.94141	1022	-1.10352
1024	162.104	1021	-1.81641	1023	-1.24023
1025	162.225	1022	-1.67773	1024	-1
1026	162.137	1023	-2.01758	1025	-1.0957
1027	161.859	1024	-2.18555	1026	-1.22461
1028	161.865	1025	-2.01758	1027	-1.10156
1029	162.088	1026	-1.84961	1028	-0.960938
1030	162.059	1027	-1.85938	1029	-1.23633
1031	161.969	1028	-1.90039	1030	-1.25977
1032	162.061	1029	-1.83789	1031	-1.40625
1033	161.908	1030	-1.86328	1032	-1.55664
1034	161.857	1031	-1.7168	1033	-1.37109
1035	161.697	1032	-1.96875	1034	-1.31445
1036	161.715	1033	-2.01367	1035	-1.65234
1037	161.551	1034	-1.70898	1036	-1.39648
1038	161.633	1035	-1.7832	1037	-1.33398
1039	161.779	1036	-1.84766	1038	-1.6543
1040	161.811	1037	-2.125	1039	-1.51367
1041	161.684	1038	-2.11523	1040	-1.42383
1042	161.764	1039	-1.99219	1041	-1.48438
1043	161.707	1040	-1.95117	1042	-1.40234
1044	161.746	1041	-1.8125	1043	-1.21875
1045	161.795	1042	-1.93555	1044	-1.46094
1046	161.783	1043	-1.95508	1045	-1.27148
1047	161.65	1044	-1.92188	1046	-1.59375
1048	161.457	1045	-1.81055	1047	-1.75586
1049	161.447	1046	-1.9043	1048	-1.73633
1050	161.322	1047	-1.875	1049	-1.65039
1051	161.275	1048	-1.9668	1050	-1.55273
1052	161.418	1049	-1.72656	1051	-1.51172
1053	161.674	1050	-1.69727	1052	-1.42188
1054	161.568	1051	-1.77539	1053	-1.48633
1055	161.494	1052	-2.18555	1054	-1.51367
1056	161.57	1053	-2.14453	1055	-1.49414
1057	161.496	1054	-2.10352	1056	-1.44141
1058	161.375	1055	-1.86914	1057	-1.12891
1059	161.246	1056	-1.74414	1058	-1.28711
1060	161.348	1057	-1.81836	1059	-1.35938
1061	161.299	1058	-1.93945	1060	-1.66992
1062	161.475	1059	-2	1061	-1.61523
1063	161.197	1060	-2.00977	1062	-1.66602
1064	161.334	1061	-1.85742	1063	-1.49609
1065	161.338	1062	-1.93164	1064	-1.41211
1066	161.135	1063	-1.86133	1065	-1.48242
1067	161.4	1064	-1.63477	1066	-1.5
1068	161.346	1065	-1.80469	1067	-1.61719
1069	161.348	1066	-1.92773	1068	-1.29297
1070	161.35	1067	-2.13281	1069	-1.5625
1071	161.43	1068	-2.03906	1070	-1.37695
1072	161.436	1069	-2.05469	1071	-1.29883
1073	161.344	1070	-1.90625	1072	-1.35938
1074	161.434	1071	-1.82031	1073	-1.32422
1075	161.428	1072	-1.93945	1074	-1.25195
1076	161.344	1073	-1.87891	1075	-1.55664
1077	161.373	1074	-1.99414	1076	-1.86523
1078	161.092	1075	-1.95117	1077	-1.69141
1079	160.951	1076	-2.18945	1078	-1.58789
1080	160.693	1077	-2.03516	1079	-1.30273
1081	160.895	1078	-1.91602	1080	-1.23047
1082	160.891	1079	-1.93164	1081	-1.29492
1083	160.977	1080	-1.99414	1082	-1.48047
1084	160.998	1081	-1.8418	1083	-1.55273
1085	161.014	1082	-1.76563	1084	-1.30859
1086	160.875	1083	-1.87305	1085	-1.35547
1087	160.709	1084	-1.86523	1086	-1.37305
1088	160.869	1085	-1.8457	1087	-1.35742
1089	160.744	1086	-1.75781	1088	-1.25781
1090	160.672	1087	-1.86328	1089	-1.44727
1091	160.861	1088	-1.82227	1090	-1.50586
1092	160.627	1089	-1.88477	1091	-1.58789
1093	160.553	1090	-1.82813	1092	-1.4707
1094	160.438	1091	-1.81836	1093	-1.33203
1095	160.387	1092	-1.87109	1094	-1.36719
1096	160.561	1093	-1.63086	1095	-1.21484
1097	160.641	1094	-1.51367	1096	-1.20898
1098	160.549	1095	-2.08984	1097	-1.30469
1099	160.48	1096	-2.18555	1098	-1.33203
1100	160.459	1097	-2.14453	1099	-1.20898
1101	160.32	1098	-1.87695	1100	-1.14844
1102	160.527	1099	-1.84375	1101	-1.0918
1103	160.48	1100	-2.01953	1102	-1.15039
1104	160.531	1101	-2.05664	1103	-1.42773
1105	160.67	1102	-2.03711	1104	-1.14844
1106	160.539	1103	-1.99023	1105	-1.49805
1107	160.482	1104	-2.00195	1106	-1.34961
1108	160.316	1105	-2.04883	1107	-1.36133
1109	160.129	1106	-1.91602	1108	-1.20703
1110	160.213	1107	-1.96875	1109	-1.26367
1111	160.453	1108	-2.07422	1110	-1.13281
1112	160.508	1109	-2.05273	1111	-1.40039
1113	160.475	1110	-2.05859	1112	-1.11719
1114	160.447	1111	-2.02344	1113	-1.30469
1115	160.256	1112	-1.98633	1114	-1.35352
1116	160.137	1113	-1.76172	1115	-1.24609
1117	160.338	1114	-1.75586	1116	-1.17773
1118	160.176	1115	-1.90039	1117	-1.35547
1119	160.352	1116	-1.75195	1118	-1.40625
1120	160.525	1117	-1.79492	1119	-1.52344
1121	160.285	1118	-1.70703	1120	-1.67578
1122	160.02	1119	-1.58789	1121	-1.58789
1123	159.902	1120	-1.58594	1122	-1.50781
1124	159.818	1121	-1.47656	1123	-1.38867
1125	159.795	1122	-1.58789	1124	-1.34961
1126	160.148	1123	-1.79297	1125	-1.36523
1127	160.117	1124	-2.09375	1126	-1.48047
1128	160.18	1125	-1.91602	1127	-1.39648
1129	160.137	1126	-1.95703	1128	-1.30469
1130	160.398	1127	-1.92969	1129	-1.4707
1131	160.125	1128	-1.83203	1130	-1.48242
1132	160.045	1129	-2.0293	1131	-1.56055
1133	160.033	1130	-1.76172	1132	-1.54102
1134	160.098	1131	-2.03125	1133	-1.48438
1135	160.002	1132	-2.16992	1134	-1.72656
1136	159.865	1133	-2.08594	1135	-1.76172
1137	159.789	1134	-1.81445	1136	-1.64844
1138	159.887	1135	-1.73047	1137	-1.60938
1139	159.752	1136	-1.66797	1138	-1.57227
1140	159.721	1137	-1.70313	1139	-1.55469
1141	159.678	1138	-1.75977	1140	-1.5332
1142	159.979	1139	-1.98633	1141	-1.70703
1143	159.869	1140	-2.23633	1142	-1.50391
1144	159.551	1141	-2.03125	1143	-1.44727
1145	159.668	1142	-1.85547	1144	-1.50977
1146	159.838	1143	-1.99023	1145	-1.5293
1147	159.734	1144	-1.89063	1146	-1.50586
1148	159.727	1145	-1.83398	1147	-1.68164
1149	159.732	1146	-1.91602	1148	-1.72461
1150	159.803	1147	-1.97266	1149	-1.69727
1151	159.523	1148	-1.88672	1150	-1.84961
1152	159.625	1149	-1.71289	1151	-1.58789
1153	159.477	1150	-1.64453	1152	-1.62891
1154	159.467	1151	-1.68359	1153	-1.62891
1155	159.484	1152	-1.71289	1154	-1.52734
1156	159.504	1153	-1.80664	1155	-1.61719
1157	159.371	1154	-2.16602	1156	-1.63867
1158	159.383	1155	-2.25586	1157	-1.73047
1159	159.313	1156	-1.96484	1158	-1.56836
1160	159.23	1157	-1.94141	1159	-1.5918
1161	159.451	1158	-1.78906	1160	-1.46289
1162	159.523	1159	-1.84961	1161	-1.48633
1163	159.553	1160	-1.69727	1162	-1.80859
1164	159.523	1161	-1.79688	1163	-1.87891
1165	159.363	1162	-1.58203	1164	-1.88867
1166	159.279	1163	-1.5957	1165	-1.67969
1167	159.17	1164	-1.64063	1166	-1.57031
1168	159.268	1165	-1.49609	1167	-1.57617
1169	159.455	1166	-1.70117	1168	-1.70117
1170	159.426	1167	-1.87695	1169	-1.76758
1171	159.426	1168	-2.21094	1170	-1.48438
1172	159.363	1169	-1.98828	1171	-1.69141
1173	159.383	1170	-2.12109	1172	-1.53516
1174	159.42	1171	-1.94141	1173	-1.59375
1175	159.313	1172	-2.0332	1174	-1.49414
1176	159.215	1173	-1.98242	1175	-1.69922
1177	159.342	1174	-1.87891	1176	-1.7168
1178	159.287	1175	-1.88867	1177	-1.77148
1179	159.082	1176	-1.91602	1178	-1.71875
1180	159.102	1177	-1.82227	1179	-1.45313
1181	159.127	1178	-1.92773	1180	-1.23633
1182	159.146	1179	-1.64258	1181	-1.32227
1183	159.426	1180	-1.89063	1182	-1.33203
1184	159.324	1181	-1.83203	1183	-1.09766
1185	159.352	1182	-1.97461	1184	-1.22266
1186	159.389	1183	-2.03711	1185	-1.29492
1187	159.32	1184	-2.2207	1186	-1.33789
1188	159.127	1185	-1.92969	1187	-1.25195
1189	159.076	1186	-1.93945	1188	-1.21289
1190	159.361	1187	-1.86719	1189	-1.19141
1191	159.402	1188	-1.85547	1190	-1.3457
1192	159.197	1189	-2.04688	1191	-1.55273
1193	159.068	1190	-2.00977	1192	-1.63477
1194	158.922	1191	-1.88672	1193	-1.32813
1195	159.039	1192	-1.67578	1194	-1.26563
1196	158.967	1193	-1.6875	1195	-1.35156
1197	158.893	1194	-1.58398	1196	-1.19531
1198	158.959	1195	-1.90625	1197	-1.29297
1199	158.992	1196	-1.88672	1198	-1.32617
1200	158.961	1197	-2.10938	1199	-1.48633
1201	159.004	1198	-1.92188	1200	-1.51563
1202	158.953	1199	-2.03516	1201	-1.2793
1203	158.822	1200	-1.82813	1202	-1.23242
1204	158.723	1201	-1.75781	1203	-1.07031
1205	158.838	1202	-1.69531	1204	-1.23242
1206	158.928	1203	-1.66016	1205	-1.38086
1207	158.785	1204	-1.77344	1206	-1.40234
1208	158.607	1205	-1.70313	1207	-1.44141
1209	158.682	1206	-1.67773	1208	-1.55273
1210	158.59	1207	-1.75195	1209	-1.42383
1211	158.469	1208	-1.81445	1210	-1.40625
1212	158.471	1209	-1.76953	1211	-1.27148
1213	158.705	1210	-2.03516	1212	-1.25586
1214	158.566	1211	-1.89648	1213	-1.41992
1215	158.527	1212	-2.08984	1214	-1.27734
1216	158.596	1213	-2.0293	1215	-1.5
1217	158.6	1214	-2.00977	1216	-1.41016
1218	158.719	1215	-1.97461	1217	-1.17578
1219	158.652	1216	-1.92773	1218	-1.39844
1220	158.666	1217	-2.0918	1219	-1.60352
1221	158.707	1218	-1.99023	1220	-1.71289
1222	158.521	1219	-2.09766	1221	-1.75
1223	158.395	1220	-1.86328	1222	-1.47852
1224	158.553	1221	-2.02539	1223	-1.29102
1225	158.404	1222	-1.76563	1224	-1.36133
1226	158.24	1223	-1.68164	1225	-1.41797
1227	158.621	1224	-1.6875	1226	-1.30859
1228	158.676	1225	-1.98633	1227	-1.45898
1229	158.387	1226	-1.98633	1228	-1.67969
1230	158.777	1227	-2.0957	1229	-1.5625
1231	158.752	1228	-1.97461	1230	-1.36328
1232	158.563	1229	-1.79883	1231	-1.41992
1233	158.551	1230	-1.85352	1232	-1.53516
1234	158.512	1231	-2.02734	1233	-1.37305
1235	158.633	1232	-1.95703	1234	-1.42383
1236	158.51	1233	-1.88867	1235	-1.55859
1237	158.459	1234	-1.80859	1236	-1.46289
1238	158.355	1235	-1.61914	1237	-1.49219
1239	158.254	1236	-1.80469	1238	-1.50391
1240	158.197	1237	-1.65625	1239	-1.22266
1241	158.396	1238	-1.69727	1240	-1.13477
1242	158.355	1239	-1.85742	1241	-1.46875
1243	158.371	1240	-1.81445	1242	-1.61719
1244	158.553	1241	-1.95508	1243	-1.58398
1245	158.281	1242	-2.0293	1244	-1.48828
1246	158.354	1243	-2.0332	1245	-1.4375
1247	158.457	1244	-1.85938	1246	-1.40625
1248	158.488	1245	-2.01563	1247	-1.39453
1249	158.287	1246	-1.86328	1248	-1.375
1250	158.498	1247	-1.63672	1249	-1.44141
1251	158.754	1248	-1.88867	1250	-1.48047
1252	158.432	1249	-1.91992	1251	-1.56055
1253	158.613	1250	-1.88867	1252	-1.5
1254	158.354	1251	-1.77148	1253	-1.34766
1255	158.277	1252	-1.71094	1254	-1.43945
1256	158.545	1253	-2.01758	1255	-1.2793
1257	158.211	1254	-2.16992	1256	-1.6543
1258	158.348	1255	-2.28906	1257	-1.59961
1259	158.281	1256	-2.09961	1258	-1.56055
1260	158.291	1257	-2.08398	1259	-1.29102
1261	158.057	1258	-1.6875	1260	-1.54688
1262	157.936	1259	-1.77539	1261	-1.34766
1263	158.182	1260	-1.70117	1262	-1.44336
1264	158.098	1261	-1.85742	1263	-1.31445
1265	158.215	1262	-1.75195	1264	-1.49609
1266	157.85	1263	-1.95703	1265	-1.51563
1267	157.871	1264	-1.66406	1266	-1.56641
1268	157.844	1265	-1.86719	1267	-1.52148
1269	157.799	1266	-1.73828	1268	-1.43945
1270	158.324	1267	-1.78906	1269	-1.45898
1271	158.252	1268	-1.89844	1270	-1.34375
1272	158.197	1269	-1.93555	1271	-1.35156
1273	158.227	1270	-1.9707	1272	-1.36523
1274	158.023	1271	-1.93555	1273	-1.4043
1275	157.98	1272	-1.90625	1274	-1.36133
1276	157.869	1273	-1.66406	1275	-1.52148
1277	157.932	1274	-1.74219	1276	-1.57813
1278	158.201	1275	-1.71289	1277	-1.58398
1279	158.045	1276	-1.89453	1278	-1.7207
1280	158.07	1277	-2.03906	1279	-1.79883
1281	157.85	1278	-1.7793	1280	-1.79102
1282	157.865	1279	-1.8125	1281	-1.62891
1283	157.752	1280	-1.83008	1282	-1.41602
1284	157.908	1281	-1.88281	1283	-1.42578
1285	157.641	1282	-1.96094	1284	-1.61133
1286	157.859	1283	-1.92773	1285	-1.73047
1287	157.832	1284	-2.00781	1286	-1.5625
1288	157.898	1285	-2.05273	1287	-1.42188
1289	157.939	1286	-1.99609	1288	-1.43555
1290	157.932	1287	-1.80273	1289	-1.71094
1291	157.77	1288	-1.75391	1290	-1.69531
1292	157.703	1289	-1.60938	1291	-1.80273
1293	158.035	1290	-1.59766	1292	-1.82813
1294	157.85	1291	-1.69727	1293	-1.94922
1295	157.832	1292	-1.75781	1294	-1.81445
1296	157.723	1293	-1.84766	1295	-1.64648
1297	157.486	1294	-1.56836	1296	-1.62695
1298	157.654	1295	-1.46094	1297	-1.35547
1299	157.766	1296	-1.53906	1298	-1.38086
1300	157.816	1297	-1.60938	1299	-1.42383
1301	157.631	1298	-1.75	1300	-1.41016
1302	157.672	1299	-1.6582	1301	-1.38477
1303	157.66	1300	-1.94141	1302	-1.23828
1304	157.643	1301	-1.63867	1303	-1.24805
1305	157.703	1302	-1.57617	1304	-1.19727
1306	157.703	1303	-1.51953	1305	-1.25391
1307	157.695	1304	-1.48242	1306	-1.24805
1308	157.719	1305	-1.44141	1307	-1.38281
1309	157.529	1306	-1.77734	1308	-1.54883
1310	157.359	1307	-1.53906	1309	-1.53125
1311	157.256	1308	-1.71289	1310	-1.45508
1312	157.361	1309	-1.66211	1311	-1.11133
1313	157.523	1310	-1.73438	1312	-1.16211
1314	157.58	1311	-1.66016	1313	-1.37305
1315	157.498	1312	-1.59766	1314	-1.23047
1316	157.596	1313	-1.69922	1315	-1.44336
1317	157.439	1314	-1.73828	1316	-1.3125
1318	157.402	1315	-1.77344	1317	-1.26172
1319	157.445	1316	-1.67188	1318	-1.23438
1320	157.541	1317	-1.64648	1319	-1.32422
1321	157.492	1318	-1.67969	1320	-1.45313
1322	157.666	1319	-1.87305	1321	-1.38281
1323	157.504	1320	-1.65625	1322	-1.59961
1324	157.527	1321	-2.09766	1323	-1.60938
1325	157.385	1322	-1.87891	1324	-1.61719
1326	157.539	1323	-1.85547	1325	-1.45898
1327	157.406	1324	-1.67383	1326	-1.34375
1328	157.48	1325	-1.70313	1327	-1.36133
1329	157.566	1326	-1.94727	1328	-1.15039
1330	157.371	1327	-1.97852	1329	-1.28516
1331	157.588	1328	-1.91602	1330	-1.37109
1332	157.666	1329	-1.91602	1331	-1.37891
1333	157.529	1330	-1.83398	1332	-1.41797
1334	157.408	1331	-1.6582	1333	-1.33789
1335	157.379	1332	-1.72656	1334	-1.40039
1336	157.531	1333	-1.63672	1335	-1.48047
1337	157.424	1334	-1.63867	1336	-1.74414
1338	157.26	1335	-1.68359	1337	-1.67188
1339	157.264	1336	-1.60156	1338	-1.73438
1340	157.213	1337	-1.47461	1339	-1.60352
1341	157.08	1338	-1.73242	1340	-1.4375
1342	157.105	1339	-1.62695	1341	-1.25195
1343	157.348	1340	-1.66602	1342	-1.27148
1344	157.418	1341	-1.78711	1343	-1.41016
1345	156.996	1342	-2.09766	1344	-1.37305
1346	157.148	1343	-2.21875	1345	-1.37695
1347	157.301	1344	-1.88867	1346	-1.49219
1348	157.309	1345	-1.92383	1347	-1.43164
1349	157.217	1346	-1.70898	1348	-1.40625
1350	157.24	1347	-1.61328	1349	-1.36719
1351	157.252	1348	-1.61914	1350	-1.54297
1352	157.395	1349	-1.73438	1351	-1.44141
1353	157.215	1350	-1.7793	1352	-1.48242
1354	157.049	1351	-1.77734	1353	-1.47461
1355	157.057	1352	-1.77344	1354	-1.33984
1356	156.947	1353	-1.88281	1355	-1.27148
1357	157.109	1354	-1.80859	1356	-1.39258
1358	157.191	1355	-1.92383	1357	-1.25781
1359	157.008	1356	-2.00391	1358	-1.35547
1360	157.033	1357	-2.04102	1359	-1.26367
1361	156.943	1358	-1.98047	1360	-1.29102
1362	157.176	1359	-1.73047	1361	-1.19922
1363	157.127	1360	-1.92188	1362	-1.18164
1364	157.148	1361	-1.9043	1363	-1.34766
1365	157.279	1362	-1.82617	1364	-1.3418
1366	157.258	1363	-1.70508	1365	-1.50391
1367	157.125	1364	-1.66211	1366	-1.56641
1368	157.066	1365	-1.74414	1367	-1.54883
1369	156.881	1366	-1.56445	1368	-1.54492
1370	156.799	1367	-1.62305	1369	-1.34766
1371	157.064	1368	-1.59766	1370	-1.25
1372	157.391	1369	-1.66797	1371	-1.10156
1373	157.217	1370	-1.71875	1372	-1.21875
1374	157.143	1371	-1.77734	1373	-1.27344
1375	157.1	1372	-1.87305	1374	-1.06055
1376	156.957	1373	-1.69336	1375	-1.08984
1377	156.867	1374	-1.59766	1376	-0.925781
1378	157.146	1375	-1.54883	1377	-0.96875
1379	157.09	1376	-1.66992	1378	-1.12109
1380	157.082	1377	-1.77539	1379	-1.60547
1381	156.828	1378	-1.62109	1380	-1.41797
1382	156.936	1379	-1.55273	1381	-1.62891
1383	156.826	1380	-1.56445	1382	-1.53711
1384	156.867	1381	-1.42578	1383	-1.15039
1385	156.984	1382	-1.63281	1384	-1.21484
1386	157.037	1383	-1.68945	1385	-1.36328
1387	156.896	1384	-1.5957	1386	-1.32227
1388	157.098	1385	-2.01367	1387	-1.16797
1389	156.914	1386	-1.83984	1388	-1.14063
1390	156.73	1387	-1.78711	1389	-1.12891
1391	156.65	1388	-1.50781	1390	-1.00586
1392	156.707	1389	-1.77734	1391	-1.11719
1393	156.605	1390	-1.55859	1392	-1.125
1394	156.781	1391	-1.62305	1393	-1.39648
1395	156.859	1392	-1.54688	1394	-1.47852
1396	156.764	1393	-1.59375	1395	-1.4082
1397	156.684	1394	-1.57031	1396	-1.41406
1398	156.539	1395	-1.65625	1397	-1.27148
1399	156.648	1396	-1.66602	1398	-1.03516
1400	156.904	1397	-1.5625	1399	-1.28906
1401	156.918	1398	-1.74219	1400	-1.21094
1402	156.688	1399	-1.90625	1401	-1.40625
1403	156.895	1400	-1.99805	1402	-1.32227
1404	156.82	1401	-2.00781	1403	-1.3125
1405	156.746	1402	-1.71289	1404	-1.10352
1406	156.941	1403	-1.63281	1405	-1.14453
1407	156.875	1404	-1.51367	1406	-1.0918
1408	156.797	1405	-1.73633	1407	-1.15039
1409	156.904	1406	-1.85156	1408	-1.37109
1410	156.91	1407	-1.68945	1409	-1.27344
1411	156.697	1408	-1.6582	1410	-1.42969
1412	156.518	1409	-1.60156	1411	-1.53711
1413	156.668	1410	-1.6875	1412	-1.06836
1414	156.701	1411	-1.54297	1413	-1.13672
1415	156.695	1412	-1.44336	1414	-1.26953
1416	156.422	1413	-1.61523	1415	-1.39453
1417	156.662	1414	-1.76758	1416	-1.30469
1418	156.75	1415	-1.79883	1417	-1.25781
1419	156.629	1416	-1.83008	1418	-1.18555
1420	156.621	1417	-1.48242	1419	-1.22852
1421	156.443	1418	-1.31445	1420	-1.33008
1422	156.588	1419	-1.35156	1421	-1.31445
1423	156.654	1420	-1.41016	1422	-1.41602
1424	156.75	1421	-1.72852	1423	-1.47266
1425	156.6	1422	-1.5625	1424	-1.43945
1426	156.479	1423	-1.62305	1425	-1.32031
1427	156.229	1424	-1.46094	1426	-1.3125
1428	156.307	1425	-1.37695	1427	-1.23242
1429	156.455	1426	-1.25781	1428	-1.08789
1430	156.285	1427	-1.63867	1429	-1.23242
1431	156.375	1428	-1.61719	1430	-1.13281
1432	156.377	1429	-1.82422	1431	-1.12305
1433	156.457	1430	-1.66406	1432	-1.24609
1434	156.33	1431	-1.54297	1433	-1.25391
1435	156.439	1432	-1.35547	1434	-1.06836
1436	156.396	1433	-1.20117	1435	-1.02148
1437	156.553	1434	-1.32227	1436	-1.01953
1438	156.686	1435	-1.27539	1437	-1.16016
1439	156.598	1436	-1.42188	1438	-1.31055
1440	156.232	1437	-1.44727	1439	-1.4043
1441	156.467	1438	-1.32227	1440	-1.51758
1442	156.227	1439	-1.24023	1441	-1.36133
1443	156.164	1440	-1.16406	1442	-1.28711
1444	156.322	1441	-1.41602	1443	-1.26563
1445	156.545	1442	-1.70508	1444	-1.26367
1446	156.395	1443	-1.58398	1445	-1.36523
1447	156.438	1444	-1.71484	1446	-1.15039
1448	156.229	1445	-1.53516	1447	-1.22461
1449	156.164	1446	-1.51563	1448	-1.16602
1450	156.232	1447	-1.5625	1449	-1.03711
1451	156.303	1448	-1.44531	1450	-1.21289
1452	156.41	1449	-1.36328	1451	-1.25977
1453	156.248	1450	-1.27734	1452	-1.4707
1454	156.283	1451	-1.43359	1453	-1.42578
1455	155.959	1452	-1.42188	1454	-1.59375
1456	156.111	1453	-1.45898	1455	-1.19727
1457	155.891	1454	-1.28516	1456	-1.10352
1458	155.99	1455	-1.32813	1457	-1.14063
1459	156.318	1456	-1.47656	1458	-1.48633
1460	156.367	1457	-1.91602	1459	-1.34375
1461	156.293	1458	-1.64258	1460	-1.36914
1462	156.127	1459	-1.76563	1461	-1.34375
1463	156.27	1460	-1.86719	1462	-1.32227
1464	156.352	1461	-1.57227	1463	-1.37695
1465	156.207	1462	-1.63867	1464	-1.21094
1466	156.352	1463	-1.55078	1465	-1.26172
1467	156.25	1464	-1.58398	1466	-1.24805
1468	156.264	1465	-1.82617	1467	-1.45703
1469	156.242	1466	-1.75977	1468	-1.73828
1470	156.117	1467	-1.64453	1469	-1.47461
1471	155.996	1468	-1.64063	1470	-1.29688
1472	155.982	1469	-1.68945	1471	-1.20898
1473	156.252	1470	-1.57813	1472	-1.4375
1474	156.223	1471	-1.82813	1473	-1.23633
1475	156.084	1472	-1.76367	1474	-1.16406
1476	156.123	1473	-1.76953	1475	-1.17969
1477	156.1	1474	-1.68945	1476	-1.13867
1478	156.143	1475	-1.66406	1477	-1.06836
1479	156.07	1476	-1.61133	1478	-1.02148
1480	156.232	1477	-1.66016	1479	-1.27344
1481	156.221	1478	-1.57227	1480	-1.125
1482	156.301	1479	-1.61328	1481	-1.43555
1483	156.203	1480	-1.38281	1482	-1.54102
1484	156.17	1481	-1.53711	1483	-1.5
1485	155.918	1482	-1.44922	1484	-1.35742
1486	155.879	1483	-1.46289	1485	-1.22852
1487	156.064	1484	-1.66016	1486	-1.17969
1488	156.291	1485	-1.96094	1487	-1.13867
1489	156.199	1486	-1.95508	1488	-1.19531
1490	156.227	1487	-1.9043	1489	-1.36328
1491	156.27	1488	-1.81445	1490	-1.26367
1492	156.102	1489	-1.60352	1491	-1.12891
1493	155.98	1490	-1.63281	1492	-1.18945
1494	156.064	1491	-1.60352	1493	-1.2832
1495	155.91	1492	-1.61133	1494	-1.49414
1496	156.051	1493	-1.78711	1495	-1.56055
1497	155.988	1494	-1.89258	1496	-1.46875
1498	155.713	1495	-1.78711	1497	-1.34766
1499	155.758	1496	-1.91602	1498	-1.49219
1500	155.877	1497	-1.86133	1499	-1.3125
1501	155.947	1498	-1.67188	1500	-1.41016
1502	156.039	1499	-1.56836	1501	-1.36914
1503	156.102	1500	-1.79297	1502	-1.35742
1504	156.111	1501	-1.92188	1503	-1.21875
1505	155.945	1502	-1.90039	1504	-1.24805
1506	155.957	1503	-1.95703	1505	-1.22461
1507	155.805	1504	-1.82617	1506	-1.19336
1508	155.727	1505	-1.60156	1507	-1.26367
1509	155.779	1506	-1.56055	1508	-1.2207
1510	155.828	1507	-1.69727	1509	-1.34961
1511	155.875	1508	-1.55859	1510	-1.48828
1512	155.852	1509	-1.53125	1511	-1.36523
1513	155.898	1510	-1.63086	1512	-1.54883
1514	155.654	1511	-1.56055	1513	-1.5625
1515	155.523	1512	-1.41016	1514	-1.31445
1516	155.783	1513	-1.58594	1515	-1.51172
1517	155.814	1514	-1.5625	1516	-1.44141
1518	155.619	1515	-1.63086	1517	-1.43945
1519	155.768	1516	-1.89063	1518	-1.38672
1520	155.803	1517	-1.84375	1519	-1.35156
1521	155.699	1518	-1.74023	1520	-1.14648
1522	155.633	1519	-1.69336	1521	-1.40625
1523	155.742	1520	-1.71289	1522	-1.10938
1524	155.566	1521	-1.55273	1523	-1.36523
1525	155.766	1522	-1.78711	1524	-1.4668
1526	155.818	1523	-1.72656	1525	-1.43555
1527	155.711	1524	-1.78516	1526	-1.41016
1528	155.609	1525	-1.84766	1527	-1.46875
1529	155.445	1526	-1.80859	1528	-1.26367
1530	155.291	1527	-1.70898	1529	-1.42969
1531	155.645	1528	-1.77734	1530	-1.40234
1532	155.643	1529	-1.63672	1531	-1.29102
1533	155.518	1530	-2.02539	1532	-1.19141
1534	155.529	1531	-2.05664	1533	-1.35938
1535	155.311	1532	-1.95898	1534	-1.20508
1536	155.342	1533	-1.91992	1535	-1.375
1537	155.367	1534	-1.66602	1536	-1.2207
1538	155.457	1535	-1.66016	1537	-1.10156
1539	155.525	1536	-1.93359	1538	-1.36523
1540	155.469	1537	-1.89844	1539	-1.30273
1541	155.521	1538	-1.71484	1540	-1.40234
1542	155.379	1539	-1.73438	1541	-1.33984
1543	155.422	1540	-1.75391	1542	-1.45508
1544	155.176	1541	-1.73047	1543	-1.20117
1545	155.402	1542	-1.80273	1544	-1.13281
1546	155.457	1543	-1.87109	1545	-1.30859
1547	155.408	1544	-2.07031	1546	-1.23242
1548	155.266	1545	-2.10938	1547	-1.20117
1549	155.184	1546	-1.98438	1548	-1.2207
1550	155.066	1547	-1.95313	1549	-1.17969
1551	155.098	1548	-1.70117	1550	-1.19336
1552	155.104	1549	-1.76172	1551	-1.18164
1553	155.199	1550	-1.81836	1552	-1.34961
1554	155.301	1551	-1.93359	1553	-1.47656
1555	155.438	1552	-1.93359	1554	-1.50781
1556	155.264	1553	-1.87695	1555	-1.50586
1557	155.119	1554	-1.73047	1556	-1.29688
1558	155.104	1555	-1.8125	1557	-1.2832
1559	154.965	1556	-1.68945	1558	-0.919922
1560	155.463	1557	-1.62305	1559	-1.33594
1561	155.457	1558	-1.64063	1560	-1.17969
1562	155.496	1559	-1.73828	1561	-1.27539
1563	155.279	1560	-1.91016	1562	-1.35938
1564	155.201	1561	-1.8125	1563	-1.24609
1565	155.275	1562	-1.66211	1564	-1.36328
1566	155.262	1563	-1.7207	1565	-1.16016
1567	155.256	1564	-1.73633	1566	-1.41406
1568	155.25	1565	-1.80664	1567	-1.33789
1569	155.186	1566	-1.7168	1568	-1.55664
1570	155.162	1567	-1.63086	1569	-1.51172
1571	155.004	1568	-1.69922	1570	-1.45898
1572	155.045	1569	-1.81445	1571	-1.45508
1573	155.029	1570	-1.83008	1572	-1.31055
1574	154.957	1571	-1.80273	1573	-1.24414
1575	154.924	1572	-1.63281	1574	-1.20898
1576	155.01	1573	-1.92578	1575	-1.30078
1577	155.033	1574	-1.85742	1576	-1.25586
1578	154.941	1575	-1.86523	1577	-1.27539
1579	154.912	1576	-1.80273	1578	-1.25781
1580	154.881	1577	-1.51953	1579	-1.06836
1581	154.936	1578	-1.6543	1580	-1.07813
1582	154.908	1579	-1.5918	1581	-1.10742
1583	155.225	1580	-1.78516	1582	-1.51758
1584	155.004	1581	-1.7793	1583	-1.59961
1585	155.059	1582	-1.58203	1584	-1.57031
1586	154.943	1583	-1.68555	1585	-1.51563
1587	154.822	1584	-1.51953	1586	-1.13477
1588	154.877	1585	-1.72266	1587	-1.20703
1589	155.121	1586	-1.88086	1588	-1.08008
1590	154.879	1587	-1.83008	1589	-1.08789
1591	155.002	1588	-2.05859	1590	-1.21484
1592	154.826	1589	-2.15625	1591	-1.04102
1593	155.068	1590	-1.91992	1592	-1.15625
1594	155.018	1591	-1.97656	1593	-0.888672
1595	154.984	1592	-1.70117	1594	-1.06836
1596	154.951	1593	-1.79492	1595	-1.28516
1597	155.166	1594	-1.51563	1596	-1.39844
1598	154.947	1595	-1.55859	1597	-1.4668
1599	154.822	1596	-1.78906	1598	-1.35352
1600	154.838	1597	-1.80273	1599	-1.24609
1601	154.783	1598	-1.73242	1600	-1.00781
1602	154.836	1599	-1.76953	1601	-0.939453
1603	154.785	1600	-1.42578	1602	-1.03906
1604	154.869	1601	-1.67383	1603	-1.08398
1605	154.688	1602	-1.73828	1604	-1.00195
1606	154.721	1603	-1.73242	1605	-1.19531
1607	154.947	1604	-1.61914	1606	-1.49414
1608	154.939	1605	-1.47852	1607	-1.21875
1609	154.744	1606	-1.50391	1608	-1.32617
1610	154.846	1607	-1.50391	1609	-1.30469
1611	154.848	1608	-1.66602	1610	-1.14453
1612	154.988	1609	-1.5957	1611	-1.29102
1613	154.814	1610	-1.75781	1612	-1.625
1614	154.656	1611	-1.67383	1613	-1.45117
1615	154.631	1612	-1.7207	1614	-1.63477
1616	154.639	1613	-1.69922	1615	-1.17383
1617	154.68	1614	-1.56836	1616	-1.21484
1618	154.775	1615	-1.76758	1617	-1.16211
1619	154.861	1616	-1.92773	1618	-0.900391
1620	154.779	1617	-2.07227	1619	-1.08984
1621	154.826	1618	-1.92188	1620	-1.07813
1622	154.799	1619	-1.98828	1621	-0.947266
1623	154.854	1620	-1.83594	1622	-1.05078
1624	154.883	1621	-1.75586	1623	-0.896484
1625	154.803	1622	-1.76367	1624	-0.818359
1626	154.951	1623	-1.92188	1625	-1.1543
1627	154.869	1624	-1.69141	1626	-1.38086
1628	154.92	1625	-1.62305	1627	-1.44336
1629	154.844	1626	-1.70117	1628	-1.25
1630	154.654	1627	-1.63086	1629	-1.36523
1631	154.508	1628	-1.6543	1630	-1.11523
1632	154.787	1629	-1.67578	1631	-1.00391
1633	154.594	1630	-1.7793	1632	-1.06836
1634	154.451	1631	-2.05469	1633	-1.29102
1635	154.629	1632	-1.92383	1634	-1.07617
1636	154.404	1633	-1.71875	1635	-1.14258
1637	154.506	1634	-1.76563	1636	-1.21289
1638	154.674	1635	-1.7832	1637	-1.00391
1639	154.631	1636	-1.83594	1638	-0.908203
1640	154.748	1637	-1.73047	1639	-0.957031
1641	154.912	1638	-1.68164	1640	-1.16992
1642	154.668	1639	-1.61328	1641	-1.34375
1643	154.611	1640	-1.90625	1642	-1.17578
1644	154.443	1641	-1.82422	1643	-1.18555
1645	154.502	1642	-1.72266	1644	-1.16016
1646	154.65	1643	-1.72461	1645	-1.11719
1647	154.787	1644	-1.69336	1646	-1.22461
1648	154.828	1645	-1.85156	1647	-1.01953
1649	154.666	1646	-1.87891	1648	-1.31641
1650	154.734	1647	-1.97266	1649	-1.30273
1651	154.504	1648	-1.7168	1650	-1.18945
1652	154.344	1649	-1.62305	1651	-1.01172
1653	154.469	1650	-1.49609	1652	-1.23633
1654	154.525	1651	-1.56055	1653	-1.12695
1655	154.467	1652	-1.61133	1654	-1.19922
1656	154.473	1653	-1.65039	1655	-1.43359
1657	154.525	1654	-1.60547	1656	-1.26953
1658	154.432	1655	-1.59961	1657	-1.16406
1659	154.426	1656	-1.77734	1658	-1.11914
1660	154.375	1657	-1.66211	1659	-1.18555
1661	154.436	1658	-1.41797	1660	-1.19141
1662	154.43	1659	-1.74023	1661	-1.21875
1663	154.422	1660	-1.85938	1662	-1.20117
1664	154.369	1661	-1.94141	1663	-1.18164
1665	154.473	1662	-1.91797	1664	-1.19922
1666	154.264	1663	-1.6582	1665	-1.35742
1667	154.404	1664	-1.50391	1666	-1.21875
1668	154.541	1665	-1.68555	1667	-1.23633
1669	154.492	1666	-1.59766	1668	-1.37305
1670	154.24	1667	-1.5957	1669	-1.39844
1671	154.324	1668	-1.59961	1670	-1.50781
1672	154.377	1669	-1.76758	1671	-1.17773
1673	154.24	1670	-1.69922	1672	-1.30273
1674	154.35	1671	-1.76563	1673	-0.984375
1675	154.377	1672	-1.67773	1674	-1.11328
1676	154.436	1673	-1.83594	1675	-1.34961
1677	154.477	1674	-1.8125	1676	-1.30469
1678	154.416	1675	-2.01563	1677	-1.1582
1679	154.316	1676	-2	1678	-1.05859
1680	154.42	1677	-1.83008	1679	-1.20117
1681	154.244	1678	-1.77344	1680	-0.966797
1682	154.223	1679	-1.84375	1681	-0.982422
1683	154.223	1680	-1.85352	1682	-1.16016
1684	154.424	1681	-1.95313	1683	-1.28516
1685	154.072	1682	-1.96289	1684	-1.39453
1686	154.178	1683	-1.81836	1685	-1.45898
1687	154.211	1684	-1.93945	1686	-1.45313
1688	154.076	1685	-1.68555	1687	-1.22266
1689	154.055	1686	-1.92383	1688	-1.26953
1690	154.221	1687	-1.75195	1689	-1.25586
1691	154.322	1688	-2.00391	1690	-1.1582
1692	154.344	1689	-2.18164	1691	-1.21094
1693	154.418	1690	-2.25195	1692	-1.30664
1694	154.498	1691	-1.94531	1693	-1.29102
1695	154.41	1692	-1.95313	1694	-1.22852
1696	154.395	1693	-1.81641	1695	-1.03711
1697	154.215	1694	-1.77539	1696	-1.22852
1698	154.307	1695	-1.82422	1697	-1.23828
1699	154.207	1696	-1.77148	1698	-1.51367
1700	154.141	1697	-2.05469	1699	-1.55273
1701	154.205	1698	-1.95898	1700	-1.3457
1702	154.125	1699	-1.87695	1701	-1.42773
1703	154.125	1700	-1.89453	1702	-1.43164
1704	153.904	1701	-1.73242	1703	-1.39063
1705	154.26	1702	-1.98242	1704	-1.15625
1706	154.129	1703	-2.04492	1705	-1.32227
1707	154.17	1704	-2.14063	1706	-1.22266
1708	154.244	1705	-2.25	1707	-1.37109
1709	154.252	1706	-2.12109	1708	-1.44727
1710	154.26	1707	-1.9375	1709	-1.23047
1711	154.168	1708	-1.74414	1710	-1.34766
1712	154.199	1709	-1.60352	1711	-1.37695
1713	154.246	1710	-1.76172	1712	-1.41016
1714	154.166	1711	-2.01172	1713	-1.6582
1715	153.908	1712	-2.01758	1714	-1.76172
1716	153.826	1713	-1.77344	1715	-1.64063
1717	154.066	1714	-1.83203	1716	-1.39844
1718	154.002	1715	-1.73828	1717	-1.47461
1719	153.988	1716	-1.92773	1718	-1.29492
1720	154.045	1717	-1.89258	1719	-1.43555
1721	153.992	1718	-1.85352	1720	-1.31641
1722	153.979	1719	-1.78516	1721	-1.22266
1723	154.053	1720	-1.80664	1722	-1.42188
1724	154.094	1721	-1.79297	1723	-1.30273
1725	153.924	1722	-1.80859	1724	-1.35742
1726	153.85	1723	-1.61523	1725	-1.21289
1727	154.021	1724	-1.85352	1726	-1.26563
1728	154.012	1725	-1.67773	1727	-1.54688
1729	153.939	1726	-1.75	1728	-1.36328
1730	153.779	1727	-1.76563	1729	-1.48047
1731	153.746	1728	-1.8418	1730	-1.28711
1732	153.555	1729	-1.62305	1731	-1.36133
1733	153.822	1730	-1.63086	1732	-1.27734
1734	153.764	1731	-1.76953	1733	-1.37891
1735	153.832	1732	-1.87109	1734	-1.13672
1736	153.84	1733	-2.13867	1735	-1.23828
1737	153.801	1734	-2.20898	1736	-1.33984
1738	153.912	1735	-2.12305	1737	-1.62891
1739	154.037	1736	-1.86133	1738	-1.49023
1740	153.879	1737	-1.89648	1739	-1.26953
1741	153.926	1738	-1.80469	1740	-1.1543
1742	154.121	1739	-1.87695	1741	-1.40234
1743	153.963	1740	-1.9707	1742	-1.67773
1744	154.029	1741	-1.50977	1743	-1.48242
1745	153.904	1742	-1.83203	1744	-1.67188
1746	153.512	1743	-1.85352	1745	-1.5
1747	153.709	1744	-1.82422	1746	-1.3457
1748	153.754	1745	-1.88086	1747	-1.33984
1749	153.721	1746	-1.77148	1748	-1.19336
1750	153.707	1747	-1.91992	1749	-1.30859
1751	153.783	1748	-2.13477	1750	-1.18359
1752	153.879	1749	-1.91016	1751	-1.42383
1753	153.986	1750	-1.94336	1752	-1.20703
1754	153.848	1751	-1.89453	1753	-1.19727
1755	153.914	1752	-1.88086	1754	-1.29297
1756	153.816	1753	-1.93945	1755	-1.60938
1757	154.002	1754	-2.01953	1756	-1.74609
1758	154.041	1755	-1.91797	1757	-1.70117
1759	153.791	1756	-2	1758	-1.64648
1760	153.568	1757	-2.01367	1759	-1.68164
1761	153.502	1758	-1.77148	1760	-1.57617
1762	153.66	1759	-2.12305	1761	-1.77148
1763	153.943	1760	-2.02539	1762	-1.70313
1764	153.824	1761	-2.16211	1763	-1.69531
1765	153.979	1762	-2.08008	1764	-1.65039
1766	153.949	1763	-1.99414	1765	-1.61719
1767	153.615	1764	-2.17383	1766	-1.96094
1768	153.764	1765	-1.68945	1767	-1.5918
1769	153.789	1766	-1.70898	1768	-1.60547
1770	153.76	1767	-1.93164	1769	-1.78516
1771	153.766	1768	-1.83984	1770	-1.64844
1772	153.676	1769	-1.87305	1771	-1.89258
1773	153.518	1770	-1.94531	1772	-1.82422
1774	153.559	1771	-2.00391	1773	-1.69531
1775	153.432	1772	-1.66016	1774	-1.64648
1776	153.379	1773	-1.71094	1775	-1.88672
1777	153.689	1774	-1.81641	1776	-1.85352
1778	153.557	1775	-2.19531	1777	-1.74609
1779	153.623	1776	-2.18945	1778	-1.7207
1780	153.59	1777	-2.15625	1779	-1.72266
1781	153.604	1778	-2.08789	1780	-1.64844
1782	153.684	1779	-1.69141	1781	-1.61523
1783	153.686	1780	-1.95117	1782	-1.62305
1784	153.799	1781	-1.70508	1783	-1.47852
1785	153.814	1782	-1.71289	1784	-1.45117
1786	153.84	1783	-1.875	1785	-1.74414
1787	153.982	1784	-1.77539	1786	-1.5625
1788	153.627	1785	-1.8457	1787	-1.77539
1789	153.447	1786	-1.74414	1788	-1.44727
1790	153.404	1787	-1.71289	1789	-1.50781
1791	153.52	1788	-1.75781	1790	-1.24609
1792	154.014	1789	-1.66797	1791	-1.05469
1793	153.912	1790	-1.47461	1792	-1.90625
1794	152.771	1791	-2.35156	1793	-2.32227
1795	154.457	1792	-2.89063	1794	-0.628906
1796	157.119	1793	0.117188	1795	1.50977
1797	155.527	1794	1.55469	1796	2.6875
1798	153.35	1795	2.22266	1797	-0.304688
1799	153.457	1796	-2.06445	1798	-1.76953
1800	153.641	1797	-1.81055	1799	-1.5625
1801	153.49	1798	-1.9707	1800	-1.93945
1802	153.113	1799	-1.98047	1801	-1.92969
1803	153.27	1800	-1.9707	1802	-1.87891
1804	153.309	1801	-1.86523	1803	-1.57617
1805	153.133	1802	-1.7207	1804	-1.42578
1806	153.445	1803	-1.81445	1805	-1.48633
1807	153.467	1804	-1.9043	1806	-1.57617
1808	153.32	1805	-2.09375	1807	-1.48633
1809	153.697	1806	-1.88672	1808	-1.37695
1810	153.412	1807	-1.9707	1809	-1.17383
1811	152.707	1808	-2.70313	1810	-2.16406
1812	153.266	1809	-1.79492	1811	-1.52734
1813	153.34	1810	-2.11523	1812	-2.0957
1814	150.607	1811	-2.30664	1813	-2.85156
1815	151.76	1812	-4.07422	1814	-3.20313
1816	155.303	1813	-2.91211	1815	-1.5918
1817	154.439	1814	-0.0214844	1816	0.898438
1818	152.334	1815	0.482422	1817	-4.88281
1819	136.313	1816	-8.73438	1818	-17.7832
1820	140.186	1817	-18.9199	1819	-15.4375
1821	162.172	1818	-16.1426	1820	-6.89844
1822	160.496	1819	-3.63672	1821	10.4648
1823	160.063	1820	9.79883	1822	7.69531
1824	159.738	1821	6.59375	1823	6.625
1825	159.871	1822	5.91406	1824	6.0918
1826	159.609	1823	5.375	1825	5.44141
1827	159.076	1824	4.89453	1826	4.2832
1828	157.771	1825	3.91406	1827	3.39844
1829	157.932	1826	2.99609	1828	3.98047
1830	159.02	1827	3.5625	1829	4.82617
1831	157.074	1828	4.29883	1830	3.61719
1832	154.16	1829	2.91016	1831	1.05078
1833	154.979	1830	0.382813	1832	-0.597656
1834	155.824	1831	-1.16602	1833	-0.167969
1835	155.574	1832	-0.0761719	1834	0.517578
1836	155.256	1833	0.230469	1835	0.28125
1837	155.172	1834	-0.0625	1836	0.201172
1838	155.174	1835	-0.21875	1837	-0.154297
1839	154.752	1836	-0.505859	1838	-0.394531
1840	154.707	1837	-0.650391	1839	-0.486328
1841	154.447	1838	-0.746094	1840	-0.912109
1842	154.402	1839	-0.908203	1841	-1.20508
1843	154.412	1840	-0.941406	1842	-1.38867
1844	154.277	1841	-0.972656	1843	-1.31445
1845	154.074	1842	-1.11719	1844	-1.3418
1846	153.98	1843	-0.96875	1845	-1.06641
1847	154.1	1844	-1.3125	1846	-1.21289
1848	154.191	1845	-1.30859	1847	-1.12305
1849	153.967	1846	-1.61914	1848	-1.21094
1850	153.893	1847	-1.58594	1849	-1.10742
1851	153.986	1848	-1.46094	1850	-1.19141
1852	154.113	1849	-1.58008	1851	-1.16016
1853	153.881	1850	-1.4668	1852	-1.1543
1854	153.688	1851	-1.60742	1853	-1.11523
1855	154.061	1852	-1.66211	1854	-1.25977
1856	154.24	1853	-1.76953	1855	-1.36719
1857	154.084	1854	-1.43555	1856	-1.49805
1858	153.813	1855	-1.48633	1857	-1.38477
1859	153.836	1856	-1.42383	1858	-1.41211
1860	153.689	1857	-1.52734	1859	-1.23438
1861	153.732	1858	-1.65625	1860	-1.33008
1862	154.006	1859	-1.51172	1861	-1.31641
1863	153.771	1860	-1.91602	1862	-1.44531
1864	153.834	1861	-1.88086	1863	-1.57031
1865	153.92	1862	-1.93164	1864	-1.22266
1866	153.793	1863	-1.8125	1865	-1.33984
[truncated: 36 more rows]

## Sheet: Figure 3b
Fc=4 - 6 ITIM SHP2 320 _X	Fc=4 - 6 ITIM SHP2 320 _Y	Fc=4 - 8 ITIM NSH2 320_X	Fc=4 - 8 ITIM NSH2 320_Y	Fc=4 - 14 ITIM CSH2 320_X	Fc=4 - 14 ITIM CSH2 320_Y
-136		-139		-139
-135		-138		-138
-134		-137		-137
-133		-136		-136
-132		-135		-135
-131		-134		-134
-130	2.2168	-133		-133
-129	2.55273	-132	2.91602	-132
-128	13.2656	-131	3.48438	-131
-127	20.3926	-130	20.377	-130	10.9199
-126	11.5215	-129	11.4355	-129	0.953125
-125	-0.738281	-128	11.498	-128	4.42578
-124	2.81836	-127	2.47461	-127	8.08203
-123	2.82031	-126	-2.59961	-126	10.7285
-122	1.1582	-125	2.63672	-125	-0.435547
-121	-11.4316	-124	0.646484	-124	2.14063
-120	-9.16797	-123	-6.76953	-123	2.55273
-119	-6.54297	-122	-8.44336	-122	0.535156
-118	-4.99609	-121	-8.33008	-121	-9.28125
-117	-3.97656	-120	-5.68359	-120	-8.83789
-116	-3.39063	-119	-4.81055	-119	-6.33398
-115	-2.79492	-118	-3.87109	-118	-4.78906
-114	-2.57813	-117	-3.33398	-117	-4.06055
-113	-2.44336	-116	-2.77734	-116	-3.41602
-112	-1.9668	-115	-2.58008	-115	-2.94922
-111	-1.85156	-114	-2.37109	-114	-2.51563
-110	-1.68359	-113	-2.20313	-113	-2.47461
-109	-1.61523	-112	-1.91992	-112	-2.03711
-108	-1.24805	-111	-1.45508	-111	-1.88672
-107	-1.43555	-110	-1.36328	-110	-1.79297
-106	-0.931641	-109	-1.4668	-109	-1.37109
-105	-0.644531	-108	-1.42188	-108	-1.02148
-104	-0.832031	-107	-1.16211	-107	-0.892578
-103	-0.611328	-106	-1	-106	-0.958984
-102	-0.726563	-105	-0.931641	-105	-0.826172
-101	-0.228516	-104	-0.720703	-104	-0.705078
-100	-0.291016	-103	-0.705078	-103	-0.53125
-99	-0.0664063	-102	-0.476563	-102	-0.720703
-98	-0.263672	-101	-0.712891	-101	-0.583984
-97	-0.310547	-100	-0.609375	-100	-0.533203
-96	-0.232422	-99	-0.382813	-99	-0.546875
-95	-0.460938	-98	-0.4375	-98	-0.626953
-94	-0.435547	-97	-0.263672	-97	-0.455078
-93	-0.3125	-96	-0.21875	-96	-0.544922
-92	-0.228516	-95	-0.259766	-95	-0.316406
-91	-0.197266	-94	-0.134766	-94	-0.130859
-90	-0.164063	-93	-0.197266	-93	-0.0546875
-89	-0.0644531	-92	-0.371094	-92	-0.0878906
-88	-0.224609	-91	-0.121094	-91	-0.078125
-87	-0.0566406	-90	-0.0703125	-90	0.0117188
-86	-0.0898438	-89	0.291016	-89	0.0976563
-85	-0.154297	-88	0.00976563	-88	0.181641
-84	0.0351563	-87	0.0371094	-87	-0.0136719
-83	-0.0488281	-86	-0.162109	-86	0.0957031
-82	-0.207031	-85	0.0214844	-85	0.0488281
-81	-0.220703	-84	0.0332031	-84	0.0664063
-80	-0.388672	-83	0.0605469	-83	-0.160156
-79	0.0429688	-82	0.0527344	-82	-0.158203
-78	-0.289063	-81	0.113281	-81	-0.0488281
-77	-0.255859	-80	-0.0429688	-80	0.0410156
-76	-0.0761719	-79	-0.0546875	-79	0.240234
-75	-0.0527344	-78	-0.296875	-78	0.251953
-74	-0.408203	-77	-0.351563	-77	0.34375
-73	-0.361328	-76	-0.509766	-76	0.222656
-72	-0.226563	-75	-0.175781	-75	0.455078
-71	-0.271484	-74	-0.21875	-74	0.458984
-70	-0.326172	-73	-0.0410156	-73	0.169922
-69	-0.105469	-72	-0.109375	-72	0.208984
-68	-0.283203	-71	-0.105469	-71	0.246094
-67	-0.216797	-70	-0.101563	-70	-0.169922
-66	-0.316406	-69	-0.179688	-69	-0.03125
-65	-0.421875	-68	-0.201172	-68	0.0078125
-64	-0.298828	-67	-0.183594	-67	-0.306641
-63	-0.169922	-66	-0.392578	-66	-0.117188
-62	-0.484375	-65	-0.115234	-65	-0.0351563
-61	-2.06641	-64	-1.06055	-64	-1.68945
-60	-2.11328	-63	-1.92383	-63	-1.63867
-59	-1.99805	-62	-1.95117	-62	-1.94727
-58	-2.15625	-61	-1.82617	-61	-1.70117
-57	-1.91992	-60	-1.87305	-60	-1.75
-56	-1.66406	-59	-1.78906	-59	-1.79297
-55	-0.652344	-58	-1.80859	-58	-1.60938
-54	-0.875	-57	-1.40234	-57	-1.72461
-53	-1.20898	-56	-0.662109	-56	-1.76563
-52	-1.31836	-55	-0.908203	-55	-0.496094
-51	-1.29883	-54	-0.810547	-54	-0.5
-50	-1.31836	-53	-0.873047	-53	-0.697266
-49	-1.55664	-52	-0.685547	-52	-0.759766
-48	-1.18164	-51	-1.11719	-51	-0.720703
-47	-1.26367	-50	-1.36914	-50	-0.763672
-46	-1.31836	-49	-1.36328	-49	-0.876953
-45	-1.25586	-48	-1.47656	-48	-0.873047
-44	-1.42969	-47	-1.2832	-47	-0.796875
-43	-1.49805	-46	-1.20508	-46	-0.847656
-42	-1.43945	-45	-1.04102	-45	-1.01563
-41	-1.34766	-44	-1.25	-44	-0.855469
-40	-1.58594	-43	-1.05273	-43	-0.929688
-39	-1.5625	-42	-1.27539	-42	-0.921875
-38	-1.67773	-41	-1.18359	-41	-1.08789
-37	-1.78125	-40	-1.16406	-40	-1.2832
-36	-1.73242	-39	-1.22266	-39	-1.22656
-35	-1.72266	-38	-1.30859	-38	-1.1582
-34	-1.49023	-37	-1.3418	-37	-1.00195
-33	-1.64648	-36	-1.36914	-36	-0.96875
-32	-1.25586	-35	-1.26172	-35	-0.992188
-31	-1.59961	-34	-1.56836	-34	-1.06836
-30	-1.67383	-33	-1.39648	-33	-0.957031
-29	-1.66797	-32	-1.4082	-32	-1.0625
-28	-1.7168	-31	-0.947266	-31	-1.06055
-27	0.660156	-30	-0.431641	-30	0.941406
-26	0.236328	-29	1.23242	-29	1.4668
-25	-0.0585938	-28	0.742188	-28	1.26367
-24	0.0683594	-27	0.498047	-27	1.14453
-23	-0.6875	-26	0.349609	-26	0.837891
-22	-1.48047	-25	0.492188	-25	0.615234
-21	6.29492	-24	-0.755859	-24	0.617188
-20	7.67188	-23	-0.839844	-23	0.291016
-19	7.19336	-22	10.2813	-22	-0.414063
-18	6.4082	-21	9.62109	-21	5.23438
-17	6	-20	9.16211	-20	10.2695
-16	5.36914	-19	8.70703	-19	9.42773
-15	4.83008	-18	8.26758	-18	9.16602
-14	4.21484	-17	7.54688	-17	8.58984
-13	3.74414	-16	7.27734	-16	8.14453
-12	3.07227	-15	6.63867	-15	7.5332
-11	2.75391	-14	6.13672	-14	6.97852
-10	2.21094	-13	5.40234	-13	6.60742
-9	1.92188	-12	4.68555	-12	6.33008
-8	1.0625	-11	4.64648	-11	6.08398
-7	0.443359	-10	4.13867	-10	5.45898
-6	0.0585938	-9	3.44531	-9	4.99805
-5	-0.466797	-8	2.9707	-8	4.52539
-4	-0.712891	-7	2.55273	-7	4.00781
-3	-1.22852	-6	2.18359	-6	3.50586
-2	-1.19336	-5	1.85352	-5	2.73633
-1	-1.43164	-4	1.23438	-4	2.29883
0	-5.07813	-3	1.14063	-3	1.95898
1	-37.2832	-2	0.929688	-2	1.86914
2	-68.0137	-1	0.507813	-1	1.4082
3	-71.334	0	0.03125	0	0.982422
4	-60.209	1	-0.939453	1	1.76367
5	-46.6758	2	-6.41797	2	3.13086
6	-34.1523	3	-13.252	3	1.68555
7	-24.0273	4	-15.6172	4	-1.56055
8	-16.8633	5	-13.2832	5	-3.43555
9	-11.209	6	-10.0664	6	-4.14258
10	-7.64258	7	-7.31445	7	-4.04102
11	-5.24609	8	-5.81445	8	-4.13867
12	-3.97461	9	-4.80273	9	-4.26563
13	-2.51563	10	-4.54883	10	-4.46875
14	-1.67773	11	-4.07227	11	-4.62695
15	-0.945313	12	-4.15234	12	-4.57617
16	-0.496094	13	-3.91406	13	-4.65039
17	0	14	-4.08398	14	-4.70117
18	0.625	15	-4.19727	15	-5.06836
19	0.949219	16	-4.17969	16	-5.16016
20	1.19141	17	-4.12695	17	-5.12891
21	1.47656	18	-4.09961	18	-5.37891
22	1.67773	19	-4.31641	19	-5.4707
23	2.12109	20	-4.35742	20	-5.42773
24	2.40039	21	-4.45313	21	-5.64258
25	2.51758	22	-4.50391	22	-5.52148
26	2.90039	23	-4.41211	23	-5.72266
27	3.03711	24	-4.61133	24	-5.69336
28	3.45508	25	-4.35156	25	-5.60156
29	3.54492	26	-4.38672	26	-5.44531
30	3.74023	27	-4.30859	27	-5.69531
31	4.08398	28	-4.33008	28	-5.68555
32	4.07227	29	-4.36523	29	-5.70313
33	4.24219	30	-4.17578	30	-5.78516
34	4.41602	31	-4.21484	31	-5.85938
35	4.68164	32	-4.26563	32	-6.03516
36	4.82227	33	-4.45508	33	-6.04492
37	4.9707	34	-4.39258	34	-6.09766
38	5.13672	35	-4.52344	35	-6.02734
39	5.30273	36	-4.41992	36	-6.01367
40	5.33203	37	-4.55469	37	-6.14844
41	5.50586	38	-4.45117	38	-6.10156
42	5.68359	39	-4.44922	39	-6.17969
43	5.68945	40	-4.51563	40	-6.11523
44	5.92969	41	-4.49805	41	-6.1582
45	6.11523	42	-4.41211	42	-6.25586
46	6.19727	43	-4.52734	43	-6.12109
47	6.35742	44	-4.47852	44	-6.4043
48	6.37891	45	-4.25586	45	-6.44531
49	6.33594	46	-4.45898	46	-6.44531
50	6.55273	47	-4.69531	47	-6.20898
51	6.67578	48	-4.64063	48	-6.45508
52	6.61133	49	-4.70898	49	-6.64063
53	6.47656	50	-4.78125	50	-6.59375
54	6.45898	51	-4.76172	51	-6.76367
55	6.84961	52	-4.80859	52	-6.75391
56	6.90625	53	-4.60156	53	-6.94727
57	7.14648	54	-4.81445	54	-6.87891
58	7.36328	55	-4.73242	55	-6.90039
59	7.39453	56	-4.74805	56	-7.19141
60	7.62891	57	-4.61523	57	-7.07422
61	7.80469	58	-4.7168	58	-7.07813
62	8.11133	59	-4.79297	59	-7.07617
63	8.22461	60	-4.88086	60	-7.06836
64	8.21094	61	-4.8457	61	-7.10742
65	8.14063	62	-4.62109	62	-7.16406
66	8.33203	63	-4.49609	63	-7.23047
67	8.38281	64	-4.47656	64	-7.14258
68	8.57422	65	-4.48047	65	-7.05859
69	8.42969	66	-4.64453	66	-7.22852
70	8.77734	67	-4.70313	67	-7.125
71	8.83594	68	-4.51953	68	-7.18555
72	8.91406	69	-4.53711	69	-6.9707
73	8.85156	70	-4.67383	70	-7.07227
74	8.93945	71	-4.60742	71	-6.99023
75	9.03516	72	-4.69922	72	-6.59766
76	9.00781	73	-4.53516	73	-6.78906
77	9.23633	74	-4.45898	74	-6.83398
78	9.3125	75	-4.42383	75	-6.58203
79	9.52148	76	-4.42578	76	-6.26367
80	9.48242	77	-4.47656	77	-6.19531
81	9.70117	78	-4.20898	78	-6.08594
82	9.93555	79	-4.23242	79	-5.5957
83	9.98047	80	-4.26172	80	-5.50977
84	9.84766	81	-3.98047	81	-5.12891
85	10.082	82	-3.94141	82	-5.0625
86	9.96094	83	-4.17383	83	-4.67383
87	10.1055	84	-3.99609	84	-4.47656
88	10.3496	85	-3.97852	85	-4.43164
89	10.3008	86	-3.96484	86	-4.39258
90	10.582	87	-4.06836	87	-4.41016
91	10.5176	88	-3.87305	88	-4.16016
92	10.2578	89	-4.02148	89	-4.20117
93	10.3027	90	-4.0332	90	-4.70313
94	10.4961	91	-3.99414	91	-4.71875
95	10.5762	92	-4.29297	92	-4.98438
96	10.5508	93	-4.00977	93	-5.16406
97	10.6016	94	-4.09375	94	-5.43945
98	10.627	95	-4.29297	95	-5.73633
99	10.8633	96	-4.57617	96	-6.20508
100	10.7949	97	-4.54492	97	-6.44141
101	10.8359	98	-4.66406	98	-6.56641
102	10.8867	99	-4.62109	99	-6.85547
103	11.0586	100	-4.91211	100	-7.00781
104	11.1465	101	-4.93945	101	-7.12891
105	11.1387	102	-5.04883	102	-7.25195
106	11.3125	103	-4.99023	103	-7.68164
107	11.4668	104	-4.72461	104	-7.82617
108	11.4531	105	-4.77539	105	-7.83203
109	11.6094	106	-4.80859	106	-7.98828
110	11.6484	107	-4.9707	107	-8.15234
111	11.8359	108	-4.99219	108	-8.20117
112	11.8223	109	-5.01953	109	-8.0957
113	11.8965	110	-5.13086	110	-8.05078
114	12.0801	111	-5.15234	111	-8.01953
115	12.0938	112	-4.9043	112	-8.03906
116	12.0078	113	-4.94336	113	-7.9375
117	12.2129	114	-4.81445	114	-7.94727
118	12.3184	115	-4.75391	115	-7.97266
119	12.2344	116	-4.77734	116	-7.87695
120	12.3613	117	-4.72656	117	-7.89844
121	12.3066	118	-4.67773	118	-7.61133
122	12.3887	119	-4.70703	119	-7.78125
123	12.3574	120	-4.71094	120	-7.5957
124	12.4883	121	-4.6543	121	-7.51758
125	12.5859	122	-4.56836	122	-7.67578
126	12.6309	123	-4.68945	123	-7.4668
127	12.6211	124	-4.74414	124	-7.54883
128	12.7422	125	-4.55078	125	-7.52539
129	12.5605	126	-4.875	126	-7.39063
130	12.9785	127	-4.83203	127	-7.26953
131	12.7305	128	-4.80859	128	-7.51758
132	12.8535	129	-4.78516	129	-7.32227
133	12.8867	130	-4.89453	130	-7.26563
134	12.9395	131	-4.79492	131	-7.20313
135	12.9258	132	-4.76563	132	-7.4668
136	12.998	133	-4.64453	133	-7.25
137	13.0098	134	-4.74609	134	-7.49414
138	13.0781	135	-4.81445	135	-7.49805
139	12.9941	136	-4.74805	136	-7.51367
140	13.0879	137	-4.79688	137	-7.49805
141	13.291	138	-4.91992	138	-7.56836
142	13.2832	139	-4.82227	139	-7.58203
143	13.5371	140	-4.77539	140	-7.44531
144	13.5293	141	-4.9375	141	-7.54297
145	13.4688	142	-4.76758	142	-7.42578
146	13.6328	143	-4.69531	143	-7.53516
147	13.2148	144	-4.62305	144	-7.51953
148	13.5566	145	-4.75195	145	-7.78516
149	13.7813	146	-4.6543	146	-7.56445
150	13.8281	147	-4.75781	147	-7.51172
151	13.8867	148	-4.69922	148	-7.63672
152	13.8086	149	-4.58789	149	-7.28125
153	13.9434	150	-4.7793	150	-7.42773
154	13.9551	151	-4.70117	151	-7.30078
155	13.8125	152	-4.87891	152	-7.44531
156	13.834	153	-4.75586	153	-7.49023
157	14.0313	154	-4.87305	154	-7.36328
158	14.0469	155	-4.92188	155	-7.60156
159	13.9395	156	-4.94727	156	-7.50586
160	13.9102	157	-4.78516	157	-7.39453
161	14.0527	158	-5.05469	158	-7.32617
162	14.082	159	-4.95313	159	-7.37891
163	14.0898	160	-4.91797	160	-7.36719
164	14.3809	161	-5.03906	161	-7.2793
165	14.2188	162	-4.81445	162	-7.41211
166	14.2383	163	-4.72656	163	-7.24023
167	14.4199	164	-4.69922	164	-7.52148
168	14.3848	165	-4.75391	165	-7.33594
169	14.3281	166	-4.7793	166	-7.3457
170	14.6172	167	-4.57422	167	-7.48047
171	14.4688	168	-4.71484	168	-7.58789
172	14.498	169	-4.64063	169	-7.49805
173	14.625	170	-4.76367	170	-7.58594
174	14.7207	171	-4.68164	171	-7.50977
175	14.7422	172	-4.85938	172	-7.72852
176	14.7617	173	-4.73242	173	-7.61133
177	14.9121	174	-4.91211	174	-7.67383
178	14.8711	175	-4.88477	175	-7.72266
179	14.9531	176	-4.92773	176	-7.69922
180	15.0371	177	-4.98438	177	-7.41797
181	14.957	178	-4.95898	178	-7.625
182	14.9609	179	-4.9043	179	-7.6582
183	15.084	180	-4.98047	180	-7.64258
184	15.084	181	-5.14453	181	-7.66016
185	15.166	182	-4.91211	182	-7.76953
186	15.2148	183	-4.80859	183	-7.78516
187	15.1895	184	-4.97852	184	-7.60742
188	15.2695	185	-5.05859	185	-7.82422
189	15.2734	186	-4.95117	186	-7.91992
190	15.2676	187	-4.94922	187	-7.76758
191	15.1523	188	-4.85547	188	-7.81055
192	15.2539	189	-4.9375	189	-7.7168
193	15.3105	190	-4.75586	190	-7.92188
194	15.5117	191	-5.00195	191	-7.82227
195	15.2715	192	-4.89063	192	-7.85156
196	15.3828	193	-4.80664	193	-7.88867
197	15.5098	194	-5	194	-7.88086
198	15.5391	195	-4.83203	195	-8.08203
199	15.4004	196	-4.99414	196	-8.09961
200	15.4922	197	-5.17969	197	-8.04492
201	15.5293	198	-5.06055	198	-8.17969
202	15.6387	199	-5.08008	199	-8.05273
203	15.748	200	-5.12305	200	-8.08594
204	15.4395	201	-5.06641	201	-8.00195
205	15.6719	202	-4.94727	202	-8.1875
206	15.7656	203	-4.99414	203	-7.97461
207	15.7715	204	-5.02734	204	-8.21484
208	15.7734	205	-5.22266	205	-8.06445
209	15.9473	206	-5.08203	206	-7.98438
210	15.9316	207	-4.87891	207	-8.0332
211	15.8477	208	-5.02734	208	-8.06055
212	16.0234	209	-4.90625	209	-8.05078
213	16.0078	210	-4.8125	210	-7.96875
214	16.041	211	-5.03516	211	-8.16406
215	16.1367	212	-4.95117	212	-8.11719
216	16.2109	213	-5.03711	213	-8.18555
217	16.2793	214	-5.00977	214	-8.20703
218	16.1934	215	-4.80664	215	-7.79883
219	16.1445	216	-4.86133	216	-8.03516
220	16.2227	217	-4.88867	217	-7.95508
221	16.4043	218	-4.9043	218	-8.14258
222	16.332	219	-5.03125	219	-8.00195
223	16.3652	220	-4.87695	220	-7.79102
224	16.5195	221	-4.93164	221	-7.98242
225	16.4395	222	-4.75	222	-7.91016
226	16.6309	223	-4.85547	223	-8.05078
227	16.6426	224	-4.66797	224	-7.67773
228	16.2344	225	-4.56836	225	-7.94336
229	16.3398	226	-4.67383	226	-7.95898
230	16.332	227	-4.625	227	-7.98438
231	16.3223	228	-4.76172	228	-8.01172
232	16.4668	229	-4.63477	229	-7.72266
233	16.4512	230	-4.73633	230	-7.95508
234	16.375	231	-4.72266	231	-7.92188
235	16.4766	232	-4.65039	232	-7.67383
236	16.2949	233	-4.81445	233	-7.79883
237	16.3809	234	-4.88281	234	-8.09766
238	16.5039	235	-4.72266	235	-7.95703
239	16.4531	236	-4.73047	236	-8.03125
240	16.4375	237	-4.65039	237	-7.87305
241	16.5977	238	-4.88281	238	-7.72852
242	16.5332	239	-5.04688	239	-7.75586
243	16.793	240	-5.01172	240	-7.7207
244	16.6055	241	-4.91211	241	-7.72656
245	16.6504	242	-5.06641	242	-7.81445
246	16.6719	243	-5.03711	243	-7.77148
247	16.7637	244	-5.15039	244	-7.97852
248	16.6445	245	-4.93555	245	-7.89453
249	16.8027	246	-4.83398	246	-7.83008
250	17.0547	247	-4.89063	247	-7.99805
251	16.6895	248	-4.9375	248	-7.83398
252	16.918	249	-4.82031	249	-8.00586
253	16.9141	250	-4.82813	250	-8.0918
254	16.7188	251	-4.85156	251	-7.98242
255	16.8145	252	-4.83594	252	-8.04297
256	16.7754	253	-4.82031	253	-8.01953
257	16.7129	254	-4.875	254	-8.41797
258	16.6953	255	-4.91406	255	-8.22656
259	16.7969	256	-4.75586	256	-7.94727
260	16.7109	257	-5.00977	257	-7.89453
261	16.959	258	-4.94336	258	-8.0625
262	17.0723	259	-4.72656	259	-8.07813
263	17.0566	260	-4.71289	260	-8.00195
264	17.1055	261	-4.84961	261	-8.16406
265	17.1426	262	-4.83594	262	-8.07617
266	17.1152	263	-4.81055	263	-7.91211
267	17.0898	264	-4.75391	264	-7.96875
268	17.3438	265	-4.66016	265	-8.04883
269	17.3281	266	-4.63867	266	-8.0293
270	17.2637	267	-4.75195	267	-7.86133
271	17.1191	268	-4.61719	268	-7.89648
272	17.377	269	-4.53711	269	-8.08398
273	17.4551	270	-4.63672	270	-8.06641
274	17.3262	271	-4.66797	271	-8.02344
275	17.2578	272	-4.68555	272	-8.13281
276	17.3496	273	-4.63477	273	-8.19531
277	17.4551	274	-4.75781	274	-7.99805
278	17.5977	275	-4.99805	275	-8.15039
279	17.2949	276	-4.60156	276	-7.93555
280	17.4512	277	-4.58594	277	-8.08594
281	17.1641	278	-4.5918	278	-8.05859
282	17.5273	279	-4.81641	279	-8.04688
283	17.5195	280	-4.70508	280	-8.04297
284	17.4727	281	-4.5918	281	-7.91602
285	17.4277	282	-4.71289	282	-7.91406
286	17.4102	283	-4.79883	283	-7.86328
287	17.5996	284	-4.55664	284	-7.87305
288	17.6621	285	-4.86914	285	-8.04883
289	17.6582	286	-4.67188	286	-8.08008
290	17.7051	287	-4.83203	287	-8.09375
291	17.4824	288	-4.57813	288	-7.88281
292	17.4668	289	-4.79688	289	-8.14453
293	17.4941	290	-4.83594	290	-8.03906
294	17.4961	291	-4.56055	291	-7.89453
295	17.4902	292	-4.64063	292	-7.92188
296	17.5273	293	-4.48633	293	-7.75391
297	17.4277	294	-4.76367	294	-8.04688
298	17.4941	295	-4.61914	295	-8.0332
299	17.6152	296	-4.77539	296	-8.0918
300	17.3711	297	-4.71094	297	-8.03711
301	17.5781	298	-4.69336	298	-8.05859
302	17.5195	299	-4.55469	299	-7.96094
303	17.4336	300	-4.45117	300	-8.29883
304	17.543	301	-4.68945	301	-8.17383
305	17.4941	302	-4.96094	302	-8.0957
306	17.5664	303	-4.76563	303	-8.0293
307	17.625	304	-4.8418	304	-8.26758
308	17.6914	305	-4.74414	305	-7.94922
309	17.5	306	-4.69336	306	-8.03125
310	17.5918	307	-4.68945	307	-8.17773
311	17.5879	308	-4.49414	308	-8.33789
312	17.5781	309	-4.75	309	-8.24609
313	17.5039	310	-4.57813	310	-8.22461
314	17.582	311	-4.64063	311	-8.42578
315	17.5527	312	-4.5293	312	-8.44141
316	17.5566	313	-4.7207	313	-8.17969
317	17.6504	314	-4.47266	314	-8.04883
318	17.6699	315	-4.37305	315	-8.17578
319	17.7598	316	-4.52539	316	-8.14453
320	17.9961	317	-4.75781	317	-7.9668
321	17.6426	318	-4.81445	318	-8.08789
322	17.793	319	-4.76953	319	-7.97656
323	17.7988	320	-4.85156	320	-8.06836
324	17.873	321	-4.62305	321	-8.05273
325	17.9102	322	-4.67383	322	-8.08203
326	17.8105	323	-4.60352	323	-8.33789
327	17.8477	324	-4.64453	324	-8.20703
328	17.748	325	-4.58594	325	-8.07031
329	17.6777	326	-4.69922	326	-8.27148
330	17.7363	327	-4.66602	327	-8.34766
331	17.7012	328	-4.67188	328	-8.3125
332	17.7324	329	-4.8125	329	-8.29102
333	17.8438	330	-4.7207	330	-8.26953
334	17.7266	331	-4.62109	331	-8.20898
335	17.6836	332	-4.60938	332	-8.20313
336	17.9355	333	-4.48047	333	-8.25977
337	17.8965	334	-4.45117	334	-8.24805
338	17.8965	335	-4.57031	335	-8.29883
339	17.9238	336	-4.53125	336	-7.95313
340	17.873	337	-4.4707	337	-8.29102
341	18.0547	338	-4.50586	338	-8.12891
342	18.0664	339	-4.49609	339	-8.18359
343	18.1621	340	-4.53906	340	-8.04688
344	18.0723	341	-4.74219	341	-8.04688
345	18.1191	342	-4.56836	342	-7.97656
346	18.1387	343	-4.61719	343	-8.0957
347	18.0332	344	-4.66797	344	-8.07227
348	17.9141	345	-4.52539	345	-7.91797
349	18.125	346	-4.43359	346	-8.17773
350	18.1738	347	-4.58789	347	-8.07422
351	18.1699	348	-4.45508	348	-8.11914
352	18.2188	349	-4.3125	349	-8.2832
353	18.1758	350	-4.39258	350	-8.21289
354	18.3359	351	-4.44141	351	-8.11719
355	18.3652	352	-4.38477	352	-7.98633
356	18.2168	353	-4.30859	353	-8.07422
357	18.1758	354	-4.24805	354	-8.01172
358	18.2539	355	-4.2168	355	-8.12109
359	18.3418	356	-4.39063	356	-8.1875
360	18.3105	357	-4.34375	357	-8.02734
361	18.4512	358	-4.24609	358	-8.07617
362	18.3457	359	-4.2793	359	-7.90039
363	18.1328	360	-4.27539	360	-7.80078
364	18.2813	361	-4.51953	361	-7.85742
365	18.2891	362	-4.58203	362	-7.90625
366	18.2012	363	-4.48242	363	-7.71875
367	18.1738	364	-4.42578	364	-7.88477
368	18.0195	365	-4.42969	365	-8.07031
369	18.1973	366	-4.43359	366	-7.7207
370	18.1289	367	-4.62109	367	-7.91211
371	18.248	368	-4.43359	368	-7.90625
372	18.2012	369	-4.69727	369	-7.84766
373	18.3613	370	-4.70898	370	-7.87305
374	18.4746	371	-4.47461	371	-7.85547
375	18.541	372	-4.30273	372	-8.01367
376	18.6484	373	-4.3418	373	-7.95508
377	18.4141	374	-4.43359	374	-8.07031
378	18.625	375	-4.50977	375	-7.96094
379	18.5801	376	-4.33203	376	-7.8457
380	18.6211	377	-4.38086	377	-7.90039
381	18.3184	378	-4.68164	378	-8.08398
382	18.4688	379	-4.56055	379	-8.16016
383	18.582	380	-4.40039	380	-8.05859
384	18.4297	381	-4.38672	381	-7.9668
385	18.5684	382	-4.40625	382	-8.03516
386	18.4707	383	-4.57031	383	-8.06836
387	18.5645	384	-4.48047	384	-8.15039
388	18.5371	385	-4.35156	385	-8.25586
389	18.4688	386	-4.17969	386	-8.38477
390	18.4941	387	-4.36914	387	-8.19336
391	18.5859	388	-4.48242	388	-8.27344
392	18.8047	389	-4.37305	389	-8.05664
393	18.8672	390	-4.48242	390	-8.07031
394	18.666	391	-4.53516	391	-8.12109
395	18.5371	392	-4.48828	392	-8.23438
396	18.5137	393	-4.44922	393	-8.07617
397	18.6523	394	-4.44141	394	-7.98047
398	18.4941	395	-4.5957	395	-8.03125
399	18.5645	396	-4.5	396	-8.06641
400	18.5078	397	-4.50781	397	-7.89844
401	18.7578	398	-4.23242	398	-8.04883
402	18.6934	399	-4.35742	399	-8.23828
403	18.7344	400	-4.14453	400	-8.33398
404	18.7188	401	-4.23242	401	-8.12891
405	18.6816	402	-4.41797	402	-8.02734
406	18.8711	403	-4.54688	403	-8.13477
407	18.9395	404	-4.48438	404	-8.1582
408	18.8848	405	-4.25586	405	-7.95117
409	18.6777	406	-4.28711	406	-8.0332
410	18.6758	407	-4.6582	407	-8.18359
411	18.8262	408	-4.36523	408	-8.14648
412	18.7969	409	-4.33789	409	-8.17578
413	18.8398	410	-4.3457	410	-8.20898
414	19.041	411	-4.38672	411	-8.3125
415	18.8594	412	-4.48438	412	-8.13672
416	18.8379	413	-4.27148	413	-8.23438
417	18.7266	414	-4.4082	414	-8.18164
418	18.9707	415	-4.39648	415	-8.34375
419	19.002	416	-4.3457	416	-8.35938
420	19.0332	417	-4.375	417	-8.25195
421	19.1191	418	-4.48242	418	-8.23828
422	18.9063	419	-4.30859	419	-8.23242
423	18.9668	420	-4.30664	420	-8.23438
424	19.1445	421	-4.15625	421	-8.26953
425	19.1934	422	-4.54492	422	-8.25
426	19.0625	423	-4.51172	423	-8.23828
427	19.1465	424	-4.48438	424	-8.11328
428	19.0371	425	-4.49219	425	-8.16406
429	19.1133	426	-4.37109	426	-8.11914
430	19.168	427	-4.16602	427	-7.79492
431	19.0469	428	-4.42969	428	-8.15234
432	19.082	429	-4.47266	429	-8.17578
433	19.0938	430	-4.25	430	-8.20508
434	19.1309	431	-4.39453	431	-8.11523
435	19.1406	432	-4.29297	432	-8.35938
436	19.0039	433	-4.16016	433	-8.21875
437	19.1016	434	-4.45898	434	-8.12305
438	19.0781	435	-4.66016	435	-8.05078
439	19.1445	436	-4.59375	436	-8.26758
440	18.873	437	-4.49609	437	-8.12109
441	19.1055	438	-4.46289	438	-8.15625
442	19.0469	439	-4.63477	439	-8.24023
443	19.0313	440	-4.37891	440	-8.18359
444	19.1387	441	-4.54688	441	-8.13672
445	19.0117	442	-4.32617	442	-8.22461
446	19.1758	443	-4.26563	443	-8.37305
447	19.2344	444	-4.4082	444	-8.30078
448	19.1797	445	-4.38281	445	-8.41406
449	19.2148	446	-4.39648	446	-8.45508
450	19.168	447	-4.43359	447	-8.28906
451	19.4824	448	-4.18359	448	-8.41797
452	19.377	449	-4.33398	449	-8.2832
453	19.1621	450	-4.40234	450	-8.24609
454	19.2578	451	-4.21289	451	-8.4043
455	19.3828	452	-4.49609	452	-8.29102
456	19.3516	453	-4.49609	453	-8.50391
457	19.2871	454	-4.43359	454	-8.29102
458	19.4082	455	-4.51172	455	-8.27734
459	19.4609	456	-4.52344	456	-8.23242
460	19.3047	457	-4.39063	457	-8.17773
461	19.4141	458	-4.47852	458	-8.33008
462	19.2617	459	-4.39063	459	-8.13281
463	19.1777	460	-4.41016	460	-8.14648
464	19.4004	461	-4.14258	461	-8.50586
465	19.4297	462	-4.32031	462	-8.30469
466	19.3594	463	-4.36914	463	-8.19727
467	19.3223	464	-4.40234	464	-8.12109
468	19.3633	465	-4.26172	465	-8.48047
469	19.3633	466	-4.27344	466	-8.125
470	19.3926	467	-4.32617	467	-8.17969
471	19.334	468	-4.19141	468	-8.20703
472	19.3984	469	-4.27344	469	-8.18945
473	19.3594	470	-4.26563	470	-8.35547
474	19.252	471	-4.58203	471	-8.40625
475	19.3984	472	-4.41992	472	-8.42383
476	19.4023	473	-4.39844	473	-8.29883
477	19.3594	474	-4.41602	474	-8.33594
478	19.459	475	-4.35156	475	-8.34961
479	19.3184	476	-4.25195	476	-8.37891
480	19.3867	477	-4.51758	477	-8.36328
481	19.3379	478	-4.31836	478	-8.36523
482	19.5371	479	-4.34961	479	-8.26563
483	19.4121	480	-4.32422	480	-8.45898
484	19.5117	481	-4.29297	481	-8.18359
485	19.4434	482	-4.35352	482	-8.38477
486	19.5488	483	-4.34961	483	-8.25586
487	19.293	484	-4.47656	484	-8.36133
488	19.5059	485	-4.60547	485	-8.26758
489	19.4492	486	-4.32617	486	-8.43359
490	19.4141	487	-4.33203	487	-8.42969
491	19.3906	488	-4.36914	488	-8.48047
492	19.125	489	-4.37109	489	-8.43945
493	19.6328	490	-4.43555	490	-8.50781
494	19.7168	491	-4.38086	491	-8.52539
495	19.5371	492	-4.40234	492	-8.5918
496	19.5664	493	-4.30859	493	-8.68164
497	19.6211	494	-4.47852	494	-8.54883
498	19.4219	495	-4.66016	495	-8.61133
499	19.4922	496	-4.47656	496	-8.57031
500	19.5801	497	-4.375	497	-8.30078
501	19.832	498	-4.4707	498	-8.61719
502	19.6387	499	-4.53711	499	-8.66211
503	19.6738	500	-4.49609	500	-8.55078
504	19.2578	501	-4.39258	501	-8.70508
505	19.4512	502	-4.31641	502	-8.61328
506	19.4355	503	-4.46484	503	-8.74805
507	19.4258	504	-4.57422	504	-8.64844
508	19.3672	505	-4.51758	505	-8.54102
509	19.2715	506	-4.22852	506	-8.44336
510	19.4531	507	-4.27539	507	-8.5293
511	19.5684	508	-4.16602	508	-8.26758
512	19.4512	509	-4.3418	509	-8.51953
513	19.418	510	-4.48438	510	-8.66406
514	19.5801	511	-4.33203	511	-8.46875
515	19.4297	512	-4.60938	512	-8.60352
516	19.418	513	-4.29102	513	-8.43945
517	19.375	514	-4.34766	514	-8.58789
518	19.4727	515	-4.44727	515	-8.44922
519	19.4492	516	-4.23828	516	-8.60742
520	19.5566	517	-4.5625	517	-8.58984
521	19.4492	518	-4.35938	518	-8.61523
522	19.6113	519	-4.51953	519	-8.59961
523	19.6973	520	-4.39844	520	-8.49805
524	19.8223	521	-4.47266	521	-8.57422
525	19.5664	522	-4.53906	522	-8.41602
526	19.5723	523	-4.52148	523	-8.48242
527	19.6484	524	-4.30273	524	-8.73047
528	19.8008	525	-4.28711	525	-8.38477
529	19.543	526	-4.54102	526	-8.35547
530	19.6133	527	-4.2168	527	-8.56055
531	19.752	528	-4.22656	528	-8.37109
532	19.6699	529	-4.35156	529	-8.50195
533	19.7109	530	-4.09766	530	-8.56836
534	19.6543	531	-4.01563	531	-8.53906
535	19.3867	532	-3.94141	532	-8.4668
536	19.5391	533	-4.15625	533	-8.82617
537	19.5	534	-4.26172	534	-8.48242
538	19.6953	535	-4.25781	535	-8.39063
539	19.4707	536	-4.26758	536	-8.52539
540	19.4375	537	-4.41992	537	-8.50977
541	19.6484	538	-4.23828	538	-8.70508
542	19.8711	539	-4.12109	539	-8.67773
543	19.8887	540	-4.12695	540	-8.7207
544	19.8125	541	-4.25391	541	-8.49805
545	19.666	542	-4.37695	542	-8.7168
546	19.7949	543	-4.48438	543	-8.5293
547	19.6484	544	-4.51758	544	-8.48242
548	19.5352	545	-4.35742	545	-8.39063
549	19.7227	546	-4.27539	546	-8.32617
550	19.5469	547	-4.20898	547	-8.41797
551	19.5625	548	-4.31641	548	-8.44531
552	19.5781	549	-4.47852	549	-8.17188
553	19.6602	550	-4.47656	550	-8.50391
554	19.5508	551	-4.36328	551	-8.35352
555	19.4961	552	-4.37891	552	-8.51563
556	19.5879	553	-4.45898	553	-8.58203
557	19.6934	554	-4.59961	554	-8.49414
558	19.5293	555	-4.50977	555	-8.69336
559	19.8359	556	-4.53906	556	-8.57813
560	19.8711	557	-4.51563	557	-8.71875
561	19.8203	558	-4.50391	558	-8.67969
562	19.7578	559	-4.48438	559	-8.41602
563	19.709	560	-4.40234	560	-8.60547
564	19.8809	561	-4.27344	561	-8.58594
565	19.8145	562	-4.25977	562	-8.67188
566	19.8457	563	-4.30469	563	-8.62109
567	19.625	564	-4.39648	564	-8.53711
568	19.6602	565	-4.63281	565	-8.50977
569	19.6836	566	-4.35547	566	-8.38477
570	19.7988	567	-4.60742	567	-8.62109
571	19.7461	568	-4.61914	568	-8.49023
572	19.8105	569	-4.61914	569	-8.56055
573	19.6914	570	-4.66406	570	-8.51758
574	19.3672	571	-4.46094	571	-8.68555
575	19.627	572	-4.51367	572	-8.61328
576	19.7051	573	-4.35156	573	-8.63672
577	19.3164	574	-4.53125	574	-8.58008
578	19.5957	575	-4.65234	575	-8.57813
579	19.5586	576	-4.60742	576	-8.45508
580	19.6758	577	-4.54883	577	-8.52148
581	19.4375	578	-4.58789	578	-8.46289
582	19.4375	579	-4.49805	579	-8.47266
583	19.4492	580	-4.51953	580	-8.76367
584	19.5449	581	-4.45508	581	-8.60938
585	19.5938	582	-4.42383	582	-8.72656
586	19.5742	583	-4.43945	583	-8.75391
587	19.6309	584	-4.29492	584	-8.66992
588	19.9199	585	-4.29297	585	-8.7207
589	19.9004	586	-4.45508	586	-8.67773
590	19.8906	587	-4.52148	587	-8.63867
591	20.0254	588	-4.38477	588	-8.61523
592	20.0156	589	-4.29102	589	-8.5332
593	19.8438	590	-4.42773	590	-8.66797
594	19.9199	591	-4.33203	591	-8.66211
595	19.6895	592	-4.45703	592	-8.71289
596	19.6387	593	-4.33008	593	-8.72461
597	19.7188	594	-4.20313	594	-8.83398
598	19.8477	595	-4.19141	595	-8.58594
599	19.9531	596	-4.30273	596	-8.63867
600	19.875	597	-4.33398	597	-8.46289
601	19.8047	598	-4.25781	598	-8.50586
602	19.9219	599	-4.20898	599	-8.76563
603	19.8945	600	-4.23438	600	-8.58203
604	20.0176	601	-4.08984	601	-8.55859
605	20.0918	602	-4.12695	602	-8.47852
606	19.9258	603	-4.1543	603	-8.61523
607	19.9785	604	-3.98633	604	-8.56445
608	20.0781	605	-4.25391	605	-8.79688
609	20.0664	606	-4.14453	606	-8.9082
610	19.9844	607	-4.1582	607	-8.92383
611	20.0078	608	-4.13281	608	-8.92969
612	20.0293	609	-3.96484	609	-8.77734
613	20.1934	610	-4.13281	610	-9.01758
614	19.9609	611	-4.21484	611	-8.81641
615	20.1836	612	-4.22656	612	-8.73242
616	20.082	613	-4.2207	613	-8.91602
617	20.3262	614	-4.29102	614	-8.65625
618	19.9492	615	-4.25781	615	-8.92188
619	20.0449	616	-4.33008	616	-8.96289
620	19.9746	617	-4.46484	617	-8.80273
621	20.0195	618	-4.24414	618	-8.85547
622	20.084	619	-4.14453	619	-8.91211
623	20.0137	620	-4.12305	620	-8.75586
624	19.8594	621	-4.12305	621	-8.71094
625	20.0508	622	-4.07813	622	-8.6582
626	20.0273	623	-4.10938	623	-8.98047
627	20.1953	624	-4.0293	624	-8.68359
628	19.9531	625	-4.09766	625	-8.80664
629	19.9199	626	-3.99414	626	-8.63672
630	19.9414	627	-3.9082	627	-8.59961
631	20.0723	628	-3.9668	628	-8.65039
632	19.9844	629	-4.03711	629	-8.45508
633	20.0547	630	-3.9375	630	-8.87305
634	19.998	631	-3.91992	631	-8.75977
635	19.9063	632	-4.01563	632	-8.87891
636	20.0859	633	-4.18359	633	-8.61133
637	20.0234	634	-4.2793	634	-8.67188
638	19.9531	635	-4.17188	635	-8.67188
639	19.9277	636	-4.42383	636	-8.7168
640	19.7871	637	-4.16602	637	-8.87305
641	19.9785	638	-4.16016	638	-8.98828
642	19.9824	639	-4.14844	639	-8.75781
643	20.0117	640	-4.2168	640	-8.81055
644	20.0059	641	-4.11719	641	-8.81836
645	19.9473	642	-4.3125	642	-8.76563
646	19.9004	643	-4.03711	643	-8.81836
647	20.043	644	-4.08789	644	-9
648	19.9102	645	-4.16211	645	-8.74414
649	20.0195	646	-4.14844	646	-9.00586
650	20.041	647	-4.25977	647	-8.93555
651	19.8828	648	-4.12695	648	-8.76172
652	19.9023	649	-4.03125	649	-8.95898
653	20.1426	650	-4.01758	650	-8.94336
654	20.0234	651	-4.16016	651	-8.85742
655	19.9727	652	-3.97656	652	-9.11914
656	19.8359	653	-4.16602	653	-8.89063
657	20.2129	654	-4.12695	654	-8.89063
658	20.1387	655	-4.21484	655	-8.93359
659	20.1387	656	-4.1582	656	-8.86719
660	20.2441	657	-4.06055	657	-8.97461
661	20.082	658	-4.23242	658	-8.74023
662	20.2324	659	-4.21094	659	-9.05859
663	20.1699	660	-4.2832	660	-9.07227
664	20.4102	661	-4.29297	661	-9.04688
665	20.3027	662	-4.26758	662	-9.21875
666	20.1758	663	-4.31641	663	-9.03711
667	20.2656	664	-4.20898	664	-8.98828
668	20.3711	665	-4.125	665	-9.01172
669	20.3652	666	-4.14648	666	-9.00195
670	20.1543	667	-4.17383	667	-8.98242
671	20.4668	668	-4.13477	668	-9.0625
672	20.3984	669	-4.19141	669	-9.06055
673	20.4082	670	-4.25195	670	-8.92578
674	20.2793	671	-3.93164	671	-8.99609
675	20.4785	672	-3.73242	672	-8.96875
676	20.4629	673	-4.13477	673	-8.72656
677	20.4082	674	-4.11719	674	-9.00781
678	20.332	675	-3.99023	675	-8.82617
679	20.3945	676	-3.96875	676	-8.62109
680	20.3027	677	-4.07617	677	-8.89258
681	20.2324	678	-4.19922	678	-8.95117
682	20.2168	679	-4.08789	679	-9.06641
683	20.3262	680	-4.02148	680	-9.18359
684	20.3555	681	-3.99219	681	-8.90234
685	20.416	682	-4.09961	682	-8.82422
686	20.082	683	-4.15039	683	-9.02148
687	20.0527	684	-4.16602	684	-9
688	19.998	685	-4.14453	685	-8.79883
689	20.2988	686	-4.06055	686	-8.89258
690	20.3125	687	-4.03906	687	-8.71094
691	19.9707	688	-4.21094	688	-8.88477
692	20.332	689	-4.2168	689	-8.91406
693	20.1484	690	-4.41797	690	-8.93359
694	20.25	691	-4.32813	691	-8.93945
695	20.3223	692	-4.19336	692	-8.8125
696	20.4414	693	-4.20508	693	-8.94336
697	20.5508	694	-4.18359	694	-8.96094
698	20.5391	695	-4.32422	695	-8.87109
699	20.498	696	-4.23828	696	-9.03906
700	20.3066	697	-4.35352	697	-8.92188
701	20.584	698	-4.32227	698	-8.95508
702	20.5469	699	-4.14648	699	-9.03516
703	20.5508	700	-4.05273	700	-8.98242
704	20.293	701	-4.19141	701	-8.97461
705	20.4453	702	-4.10156	702	-8.83594
706	20.4551	703	-4.1582	703	-9.13086
707	20.4355	704	-4.32227	704	-9.04688
708	20.2988	705	-4.26758	705	-9.26563
709	20.2754	706	-4.30469	706	-9.10156
710	20.3359	707	-4.16797	707	-9.125
711	20.2188	708	-4.01563	708	-9.13867
712	20.1641	709	-4.18164	709	-8.98242
713	20.1035	710	-3.98047	710	-9.09961
714	20.1094	711	-3.84766	711	-8.95117
715	20.1465	712	-3.88086	712	-8.98242
716	20.373	713	-4.00781	713	-8.78516
717	20.416	714	-4.17578	714	-9.02539
718	20.4121	715	-3.98828	715	-9.0293
719	20.4102	716	-4.17188	716	-8.875
720	20.5371	717	-3.97461	717	-8.79492
721	20.4219	718	-3.91016	718	-8.90625
722	20.3262	719	-4.00586	719	-9.11328
723	20.293	720	-4.04492	720	-8.76172
724	20.3691	721	-4.09375	721	-9.02344
725	20.3379	722	-4.05078	722	-8.87109
726	20.1973	723	-3.97852	723	-8.86719
727	20.5859	724	-4.01563	724	-8.89648
728	20.4492	725	-4.20508	725	-8.93945
729	20.4102	726	-3.92383	726	-8.94531
730	20.502	727	-4.3125	727	-8.85938
731	20.334	728	-4.01563	728	-8.66016
732	20.4316	729	-3.95703	729	-8.67969
733	20.5977	730	-3.95508	730	-8.48047
734	20.2559	731	-4.02344	731	-8.82813
735	20.4004	732	-4.14063	732	-8.80078
736	20.3105	733	-4.08594	733	-8.74219
737	20.4297	734	-4.24805	734	-8.68555
738	20.2422	735	-4.14844	735	-8.78125
739	20.4102	736	-4.01563	736	-8.61914
740	20.5195	737	-4.04297	737	-8.72461
741	20.5078	738	-4.11523	738	-8.99805
742	20.4668	739	-4.00195	739	-8.8418
743	20.5313	740	-4.08398	740	-8.74414
744	20.5742	741	-4.04492	741	-8.84766
745	20.4277	742	-4.0332	742	-8.78711
746	20.5508	743	-4.24023	743	-8.86328
747	20.3809	744	-4.01758	744	-8.92188
748	20.459	745	-3.88672	745	-8.69336
749	20.2793	746	-4.20313	746	-8.74219
750	20.3301	747	-3.96094	747	-8.75
751	20.4102	748	-4.10547	748	-8.80469
752	20.498	749	-4.02734	749	-8.85742
753	20.3301	750	-4.17969	750	-8.8125
754	20.6797	751	-4.16992	751	-8.79883
755	20.6367	752	-4.23633	752	-9.00781
756	20.4395	753	-3.91992	753	-8.75586
757	20.2676	754	-3.93164	754	-8.94336
758	20.1953	755	-4.02539	755	-8.99805
759	20.2969	756	-4.00977	756	-8.88281
760	20.3164	757	-3.99609	757	-8.92969
761	20.5449	758	-3.91406	758	-8.82813
762	20.4316	759	-4.08594	759	-8.87891
763	20.4453	760	-4.01367	760	-8.80859
764	20.3672	761	-4.01172	761	-8.87891
765	20.3555	762	-4.01758	762	-8.8418
766	20.0977	763	-3.94336	763	-8.87891
767	20.3594	764	-3.98242	764	-9.00586
768	20.2891	765	-3.95313	765	-8.88477
769	20.2793	766	-4.07813	766	-8.99414
770	20.5078	767	-4.14453	767	-8.99414
771	20.1992	768	-4	768	-8.85352
772	20.3418	769	-4.0332	769	-8.87891
773	20.2363	770	-4.14648	770	-8.76172
774	20.0703	771	-3.90625	771	-8.79883
775	20.082	772	-3.95703	772	-8.89063
776	20.1133	773	-3.91602	773	-8.93555
777	20.1328	774	-3.92383	774	-8.90039
778	19.9766	775	-3.94922	775	-8.74414
779	20.0586	776	-4.00781	776	-8.89648
780	20.1172	777	-4.35156	777	-8.87109
781	20.0762	778	-4.10352	778	-8.91797
782	20.0977	779	-4.16992	779	-9.13086
783	20.1309	780	-4.14063	780	-9.17578
784	20.0391	781	-4.14258	781	-9.14648
785	20.1426	782	-4.01172	782	-9.10742
786	20.1855	783	-4.15039	783	-9.17188
787	20.0352	784	-4.05469	784	-8.91406
788	20.1211	785	-4.21875	785	-8.91406
789	20.0918	786	-4.06055	786	-8.82813
790	20.2148	787	-4.0957	787	-9.07813
791	20.1426	788	-4.23438	788	-8.69336
792	20.1016	789	-3.92578	789	-8.83203
793	20.1641	790	-4.00977	790	-8.86133
794	20.1738	791	-4.20898	791	-8.97852
795	20.1133	792	-3.90625	792	-8.94336
796	19.9805	793	-4.08984	793	-8.95117
797	20.1777	794	-3.94336	794	-8.95898
798	20.1973	795	-3.88477	795	-9.16016
799	20.2539	796	-4.03125	796	-9.16211
800	20.2402	797	-3.99023	797	-9.29688
801	19.9512	798	-3.94336	798	-9.02539
802	20.1523	799	-3.95703	799	-9.125
803	20.2637	800	-4.12305	800	-9.21289
804	20.373	801	-3.87891	801	-9.08203
805	20.2813	802	-3.9082	802	-8.94141
806	20.3359	803	-3.87891	803	-8.97656
807	20.3555	804	-4.04297	804	-9.09766
808	20.4258	805	-4.02539	805	-9.08984
809	20.3008	806	-3.99609	806	-9.01367
810	20.5352	807	-4.11914	807	-9.08398
811	20.166	808	-3.84961	808	-8.85938
812	20.1738	809	-4.05469	809	-8.96484
813	20.2188	810	-3.85938	810	-8.7832
814	20.2871	811	-4.00977	811	-8.71094
815	20.4512	812	-3.95508	812	-8.92578
816	20.2637	813	-4.11328	813	-8.89258
817	20.5313	814	-4.11914	814	-9.00195
818	20.3477	815	-4.34375	815	-8.97852
819	20.2109	816	-4.20898	816	-8.91992
820	20.1016	817	-4.04688	817	-8.82617
821	20.0547	818	-4.08008	818	-9.11523
822	19.9727	819	-4.16797	819	-9.05078
823	20.0801	820	-4.17383	820	-8.93945
824	20.043	821	-3.91016	821	-9.12305
825	20.1523	822	-4.13281	822	-8.82227
826	20.0039	823	-4.11523	823	-8.91992
827	20.4531	824	-4.0918	824	-8.92578
828	20.2559	825	-4.16992	825	-8.96484
829	20.2305	826	-4.06641	826	-9.00586
830	20.0547	827	-3.93164	827	-9.14063
831	20.1016	828	-4.27344	828	-9.18555
832	20.2344	829	-3.93164	829	-9.0293
833	20.2598	830	-4.25391	830	-9.11914
834	20.1504	831	-4.08203	831	-9.11328
835	20.0801	832	-4.12695	832	-9.15234
836	20.1328	833	-4.1582	833	-9.12695
837	20.1172	834	-4.29102	834	-9.11133
838	20.1016	835	-4.14258	835	-9.00586
839	20.209	836	-4.26367	836	-8.91016
840	20.2402	837	-4.14648	837	-9.04688
841	20.125	838	-4.20898	838	-9.10547
842	20.166	839	-4.03711	839	-9.05078
843	20.2109	840	-3.93945	840	-9.03906
844	20.0977	841	-3.84375	841	-8.98633
845	20.2168	842	-3.87305	842	-9.03711
846	20.2383	843	-3.99805	843	-9.02734
847	19.9453	844	-4.01172	844	-9.11719
848	20.1797	845	-4.05859	845	-8.92578
849	20.1934	846	-4.07031	846	-8.9043
850	20.1152	847	-3.80664	847	-8.87109
851	20.0137	848	-4.04492	848	-8.76367
852	20.0723	849	-4.11523	849	-8.90039
853	20.1484	850	-3.75	850	-8.88672
854	20.0684	851	-3.84375	851	-8.74219
855	19.9629	852	-3.69336	852	-8.90039
856	20.2461	853	-3.80078	853	-8.83008
857	20.3008	854	-3.76367	854	-8.91992
858	20.252	855	-3.91211	855	-8.88867
859	20.416	856	-3.99414	856	-8.79297
860	20.334	857	-3.76367	857	-8.84766
861	20.1152	858	-3.7168	858	-8.99414
862	20.2793	859	-3.70703	859	-8.71094
863	20.1484	860	-3.67578	860	-8.98242
864	20.1934	861	-3.81641	861	-8.83984
865	20.1094	862	-3.86133	862	-8.90234
866	20.3184	863	-3.76953	863	-8.9082
867	20.2539	864	-3.87695	864	-8.7832
868	20.0586	865	-3.76367	865	-8.73438
869	20.1797	866	-3.86523	866	-8.77344
870	20.1934	867	-3.76563	867	-8.83398
871	20.166	868	-3.94922	868	-8.80078
872	19.9727	869	-3.85352	869	-8.76172
873	17.7012	870	-3.97266	870	-10.0215
874	17.207	871	-5.92188	871	-11.2637
875	17.1699	872	-6.21289	872	-11.2363
876	17.0996	873	-6.35352	873	-11.4766
877	17.252	874	-6.43359	874	-11.5059
878	17.168	875	-6.55273	875	-11.5703
879	29.0195	876	-6.44336	876	-11.7129
880	29.5898	877	-5.5293	877	-11.9727
881	35.1387	878	5.51758	878	-11.4395
882	46.6094	879	5.04492	879	-5.12695
883	61.252	880	3.97461	880	-1.21094
884	68.9395	881	3.6582	881	-3.27148
885	63.457	882	3.28125	882	-4.35938
886	55.8359	883	2.7168	883	-3.9043
887	47.8535	884	1.61719	884	-3.35938
888	40.8125	885	0.751953	885	-2.98438
889	35.3965	886	-0.240234	886	-3.01953
890	31.1875	887	-1.02539	887	-3.37305
891	28.1348	888	-2.06445	888	-3.72461
892	26.1426	889	-2.70508	889	-4.26758
893	24.5781	890	-3.10742	890	-4.37695
894	23.3828	891	-3.49414	891	-4.47266
895	22.0059	892	-3.74023	892	-4.83789
896	21.1094	893	-4.1543	893	-4.77148
897	20.7363	894	-4.37891	894	-5.11719
898	20.293	895	-4.69727	895	-5.45898
899	20.123	896	-4.67773	896	-5.64648
900	19.7969	897	-4.69336	897	-5.66602
901	19.418	898	-4.64258	898	-5.73828
902	19.2441	899	-5.05078	899	-5.55469
903	19.043	900	-5.29688	900	-5.54297
904	18.8633	901	-5.08984	901	-5.7832
905	18.5566	902	-5.06445	902	-5.94531
906	18.5117	903	-5.20898	903	-5.91602
907	18.5059	904	-5.19531	904	-5.71289
908	18.2188	905	-5.30078	905	-5.82617
909	18.3477	906	-5.57227	906	-5.76172
910	18.2578	907	-5.55078	907	-5.88086
911	18.2852	908	-5.55469	908	-5.80078
912	17.8789	909	-5.46484	909	-5.74219
913	18.1523	910	-5.23242	910	-5.87695
914	17.8379	911	-5.24805	911	-5.75195
915	17.6797	912	-5.5332	912	-6.00586
916	17.5664	913	-5.56055	913	-6.02148
917	17.5645	914	-5.45508	914	-5.9082
918	17.4297	915	-5.42578	915	-5.87891
919	17.2969	916	-5.39453	916	-6.09375
920	17.4453	917	-5.4082	917	-5.97266
921	17.2949	918	-5.6875	918	-5.89648
922	17.4668	919	-5.73828	919	-5.86914
923	17.584	920	-5.4668	920	-5.89648
924	17.4902	921	-5.60938	921	-5.91211
925	17.5586	922	-5.60547	922	-5.66406
926	17.3887	923	-5.62109	923	-5.42578
927	17.3945	924	-5.45117	924	-5.43164
928	17.457	925	-5.39844	925	-5.48242
929	17.4277	926	-5.5957	926	-5.42578
930	17.4258	927	-5.24414	927	-5.42188
931	17.4961	928	-5.52539	928	-5.38867
932	17.3047	929	-5.74609	929	-5.3125
933	17.0234	930	-5.65039	930	-5.45703
934	17.2012	931	-5.48633	931	-5.55469
935	17.3047	932	-5.50586	932	-5.41406
936	17.3262	933	-5.54102	933	-5.49414
937	18.0547	934	-5.42578	934	-5.15234
938	18.2207	935	-5.44531	935	-4.97461
939	18.1895	936	-5.15234	936	-5.375
940	18.2461	937	-5.12695	937	-4.88867
941	18.125	938	-5.29102	938	-4.97656
942	18.082	939	-5.21875	939	-4.79688
943	18.0625	940	-4.70703	940	-4.91602
944	17.9609	941	-4.91016	941	-4.96875
945	18.0117	942	-4.99023	942	-5.04883
946	17.8633	943	-4.98633	943	-4.95703
947	17.9785	944	-5.14258	944	-4.84961
948	17.9512	945	-4.98438	945	-5.09766
949	17.627	946	-5.08398	946	-4.79102
950	17.5039	947	-5.11133	947	-5.08594
951	17.5977	948	-5.10547	948	-4.70508
952	17.7715	949	-5.3418	949	-4.625
953	17.5527	950	-5.26758	950	-4.91211
954	17.8027	951	-5.42383	951	-4.91016
955	17.6367	952	-5.18945	952	-4.69336
956	17.7695	953	-5.32813	953	-4.8418
957	17.9277	954	-5.27148	954	-4.84961
958	17.8809	955	-5.13281	955	-4.7832
959	17.8945	956	-5.21289	956	-4.95313
960	17.8613	957	-5.2207	957	-4.88672
961	18.0488	958	-5.11914	958	-4.7832
962	17.582	959	-5.27344	959	-4.87305
963	17.7188	960	-5.26367	960	-4.87891
964	17.8047	961	-5.2207	961	-4.91602
965	17.9414	962	-5.24219	962	-5.11328
966	17.7969	963	-5.2832	963	-4.5
967	17.7422	964	-5.25391	964	-4.75
968	17.7188	965	-5.27539	965	-4.83398
969	17.8242	966	-5.30664	966	-4.86523
970	17.5684	967	-5.07422	967	-4.57813
971	17.5684	968	-5.09766	968	-4.70703
972	17.7559	969	-5.01367	969	-5.00586
973	17.6445	970	-4.92578	970	-4.73047
974	17.748	971	-5.18555	971	-4.92383
975	17.7695	972	-5.12109	972	-4.89844
976	17.7246	973	-4.93555	973	-4.69922
977	17.6777	974	-5.04688	974	-4.76953
978	17.6133	975	-5.07813	975	-4.9668
979	17.709	976	-4.87109	976	-4.91602
980	17.8809	977	-5.06055	977	-4.58008
981	17.9473	978	-5.07031	978	-4.57031
982	17.9902	979	-5.13281	979	-4.63281
983	18.0566	980	-5.2207	980	-4.82031
984	17.9629	981	-5.22461	981	-4.57031
985	17.9863	982	-5.04688	982	-4.82227
986	17.9121	983	-4.9043	983	-4.76367
987	17.9785	984	-5.00195	984	-4.77344
988	17.9277	985	-5.16016	985	-4.70313
989	17.7559	986	-4.86328	986	-4.8418
990	17.9082	987	-5.10547	987	-4.74609
991	17.8281	988	-5.02539	988	-4.85742
992	17.8828	989	-4.94141	989	-4.85742
993	17.8555	990	-4.91406	990	-4.94336
994	17.8105	991	-4.9082	991	-4.71094
995	18.0703	992	-4.94336	992	-4.5918
996	17.8184	993	-4.88086	993	-4.63281
997	17.9043	994	-5.02734	994	-4.61328
998	17.7344	995	-4.98828	995	-4.50195
999	17.6934	996	-4.79688	996	-4.41797
1000	17.6758	997	-4.74219	997	-4.37305
1001	17.8828	998	-4.55859	998	-4.31445
1002	17.8281	999	-4.59766	999	-4.20898
1003	17.7578	1000	-4.52344	1000	-4.17383
1004	17.9004	1001	-4.75	1001	-4.20508
1005	17.9609	1002	-4.72656	1002	-4.2168
1006	17.7891	1003	-4.77734	1003	-4.35352
1007	17.6445	1004	-4.6582	1004	-4.28125
1008	17.7422	1005	-4.6543	1005	-4.36719
1009	17.6875	1006	-4.52734	1006	-4.08789
1010	17.7969	1007	-4.72266	1007	-4.18945
1011	17.8516	1008	-5.0293	1008	-4.17578
1012	17.5938	1009	-4.90625	1009	-4.07227
1013	17.6582	1010	-4.83203	1010	-4.16992
1014	17.7031	1011	-4.71484	1011	-4.04492
1015	17.7207	1012	-4.89453	1012	-4.13867
1016	17.4648	1013	-4.62695	1013	-4.08203
1017	17.5449	1014	-4.76758	1014	-4.08398
1018	17.5449	1015	-4.61914	1015	-4.10742
1019	17.5273	1016	-4.68359	1016	-4.32031
1020	17.5566	1017	-4.72852	1017	-4.45703
1021	17.4238	1018	-4.61914	1018	-4.57227
1022	17.5527	1019	-4.64648	1019	-4.35156
1023	17.6992	1020	-4.72656	1020	-4.12891
1024	17.6777	1021	-4.63672	1021	-4.01758
1025	17.584	1022	-4.67383	1022	-4.14063
1026	17.5449	1023	-4.99219	1023	-4.1875
1027	17.4434	1024	-4.9668	1024	-3.73242
1028	17.5605	1025	-4.9043	1025	-4.03125
1029	17.6309	1026	-4.72852	1026	-4.10352
1030	17.6563	1027	-4.6582	1027	-4.14258
1031	17.7051	1028	-4.70508	1028	-3.98828
1032	17.6836	1029	-4.70313	1029	-4.11133
1033	17.4609	1030	-4.58398	1030	-4.25977
1034	17.3262	1031	-4.61914	1031	-4.11133
1035	17.3105	1032	-4.52344	1032	-4.43164
1036	17.1074	1033	-4.69531	1033	-4.20898
1037	17.2773	1034	-4.47266	1034	-4.28906
1038	17.291	1035	-4.50195	1035	-4.29297
1039	17.5957	1036	-4.66797	1036	-4.02734
1040	17.625	1037	-4.87891	1037	-4.1582
1041	17.4883	1038	-4.95703	1038	-4.34766
1042	17.4844	1039	-4.81445	1039	-4.32813
1043	17.6113	1040	-4.54883	1040	-4.38672
1044	17.7031	1041	-4.43555	1041	-4.36523
1045	17.6563	1042	-4.74023	1042	-4.35938
1046	17.6816	1043	-4.625	1043	-4.31055
1047	17.5938	1044	-4.52344	1044	-4.50781
1048	17.2832	1045	-4.47461	1045	-4.14648
1049	17.3379	1046	-4.61719	1046	-4.48047
1050	17.3164	1047	-4.63477	1047	-4.56836
1051	17.4414	1048	-4.75977	1048	-4.54688
1052	17.3535	1049	-4.87695	1049	-4.54297
1053	17.8574	1050	-4.7168	1050	-4.26172
1054	17.8184	1051	-4.82031	1051	-4.44141
1055	17.6797	1052	-4.94336	1052	-4.34375
1056	17.6895	1053	-4.89063	1053	-4.34766
1057	17.5859	1054	-4.92578	1054	-4.40234
1058	17.6504	1055	-4.79102	1055	-4.38477
1059	17.5469	1056	-4.625	1056	-4.2793
1060	17.8613	1057	-4.79102	1057	-4.19531
1061	17.6914	1058	-4.72656	1058	-4.29688
1062	17.6602	1059	-4.82422	1059	-4.60938
1063	17.4883	1060	-4.83008	1060	-4.79102
1064	17.4609	1061	-4.87109	1061	-4.64453
1065	17.7891	1062	-4.87695	1062	-4.58203
1066	17.6836	1063	-4.78711	1063	-4.41211
1067	18.0254	1064	-4.68945	1064	-4.39844
1068	17.918	1065	-4.60547	1065	-4.16016
1069	17.8965	1066	-4.84961	1066	-4.13867
1070	17.7422	1067	-4.84375	1067	-4.28125
1071	17.7832	1068	-4.79492	1068	-4.07813
1072	17.9199	1069	-4.7207	1069	-4.17773
1073	17.9707	1070	-4.61914	1070	-4.25781
1074	17.9629	1071	-4.61719	1071	-4.08398
1075	17.832	1072	-4.39258	1072	-4.16992
1076	17.6973	1073	-4.35938	1073	-4.14844
1077	17.7715	1074	-4.54492	1074	-4
1078	17.5508	1075	-4.51367	1075	-4.22266
1079	17.4531	1076	-4.67969	1076	-4.44531
1080	17.291	1077	-4.76953	1077	-4.17383
1081	17.375	1078	-4.78711	1078	-4.18555
1082	17.5098	1079	-4.64258	1079	-4.0918
1083	17.5508	1080	-4.73633	1080	-4.00195
1084	17.4805	1081	-4.73047	1081	-4.01758
1085	17.7246	1082	-4.75	1082	-4.19531
1086	17.5156	1083	-4.68359	1083	-4.21484
1087	17.3301	1084	-4.57227	1084	-3.93164
1088	17.5059	1085	-4.53516	1085	-4.02734
1089	17.4316	1086	-4.64258	1086	-4.05859
1090	17.4102	1087	-4.67383	1087	-4.08594
1091	17.4902	1088	-4.64844	1088	-4.06836
1092	17.4004	1089	-4.73438	1089	-4.03711
1093	17.3281	1090	-4.53125	1090	-4.08789
1094	17.2949	1091	-4.58594	1091	-4.09375
1095	17.3691	1092	-4.63672	1092	-4.00195
1096	17.4473	1093	-4.68359	1093	-3.86328
1097	17.5566	1094	-4.57813	1094	-3.89258
1098	17.4297	1095	-4.92773	1095	-3.90625
1099	17.4355	1096	-4.96484	1096	-3.70508
1100	17.4668	1097	-4.87891	1097	-3.76172
1101	17.4531	1098	-4.57617	1098	-3.75195
1102	17.3965	1099	-4.4707	1099	-3.72461
1103	17.4492	1100	-4.74023	1100	-3.62695
1104	17.4316	1101	-4.68555	1101	-3.58398
1105	17.5547	1102	-4.79102	1102	-3.63477
1106	17.4141	1103	-4.60156	1103	-3.81445
1107	17.4004	1104	-4.60352	1104	-3.61328
1108	17.1074	1105	-4.61719	1105	-3.98242
1109	17.1836	1106	-4.5293	1106	-3.64844
1110	17.4961	1107	-4.57422	1107	-3.80859
1111	17.5723	1108	-4.76367	1108	-3.76758
1112	17.3926	1109	-4.875	1109	-3.78125
1113	17.7207	1110	-4.84961	1110	-3.75
1114	17.4863	1111	-4.82422	1111	-3.7168
1115	17.5156	1112	-4.69531	1112	-3.66211
1116	17.4688	1113	-4.54492	1113	-3.77148
1117	17.6621	1114	-4.44531	1114	-3.69336
1118	17.4883	1115	-4.5	1115	-3.625
1119	17.6309	1116	-4.45898	1116	-3.69531
1120	17.668	1117	-4.3418	1117	-3.91211
1121	17.4473	1118	-4.38281	1118	-3.875
1122	17.3457	1119	-4.35938	1119	-3.89844
1123	17.2559	1120	-4.20117	1120	-3.87109
1124	17.2148	1121	-4.43164	1121	-3.74805
1125	17.1719	1122	-4.37891	1122	-3.69336
1126	17.3086	1123	-4.36719	1123	-3.5625
1127	17.4492	1124	-4.5625	1124	-3.54492
1128	17.502	1125	-4.39844	1125	-3.50781
1129	17.4668	1126	-4.62109	1126	-3.60742
1130	17.5273	1127	-4.58008	1127	-3.66406
1131	17.5586	1128	-4.35156	1128	-3.61328
1132	17.2695	1129	-4.45898	1129	-3.60742
1133	17.1152	1130	-4.30273	1130	-3.74023
1134	17.1133	1131	-4.45508	1131	-3.83984
1135	17.0059	1132	-4.42969	1132	-3.69922
1136	16.9102	1133	-4.35938	1133	-3.76172
1137	16.9219	1134	-4.47656	1134	-3.85938
1138	17.3281	1135	-4.38867	1135	-3.8457
1139	17.1113	1136	-4.24609	1136	-3.81445
1140	17.2148	1137	-4.51953	1137	-3.71094
1141	17.3711	1138	-4.54492	1138	-3.89063
1142	17.457	1139	-4.70703	1139	-3.84375
1143	17.4297	1140	-4.76953	1140	-3.93359
1144	17.123	1141	-4.70508	1141	-3.78125
1145	17.25	1142	-4.56445	1142	-3.78516
1146	17.2051	1143	-4.63867	1143	-3.64063
1147	17.2363	1144	-4.54688	1144	-3.74414
1148	17.1191	1145	-4.53125	1145	-3.87891
1149	17.168	1146	-4.41797	1146	-3.70703
1150	17.1621	1147	-4.63281	1147	-3.91016
1151	17.0078	1148	-4.65234	1148	-3.72656
1152	17.0801	1149	-4.54102	1149	-3.8457
1153	17.0273	1150	-4.49609	1150	-3.91016
1154	17.0469	1151	-4.60352	1151	-3.75781
1155	17.3066	1152	-4.58398	1152	-3.59766
1156	17.3535	1153	-4.79883	1153	-3.78906
1157	17.2344	1154	-4.73438	1154	-3.75195
1158	17.1992	1155	-4.77734	1155	-3.7793
1159	17.1836	1156	-4.72656	1156	-3.74219
1160	17.1504	1157	-4.46875	1157	-3.95703
1161	17.0996	1158	-4.3457	1158	-3.83594
1162	17.2832	1159	-4.30664	1159	-3.69141
1163	17.3203	1160	-4.26953	1160	-3.63672
1164	17.3086	1161	-4.5	1161	-3.64648
1165	17.041	1162	-4.42969	1162	-3.95117
1166	17.0449	1163	-4.33203	1163	-3.99219
1167	17.125	1164	-4.47266	1164	-4.01172
1168	17.0938	1165	-4.39258	1165	-3.93359
1169	17.2441	1166	-4.4082	1166	-3.65625
1170	17.1582	1167	-4.73242	1167	-3.6875
1171	17.3789	1168	-4.78711	1168	-3.85156
1172	17.0977	1169	-4.74023	1169	-4.05469
1173	17.1875	1170	-4.55664	1170	-3.6875
1174	17.332	1171	-4.42969	1171	-4.12305
1175	17.25	1172	-4.54102	1172	-4.06836
1176	17.2266	1173	-4.5293	1173	-4.01563
1177	17.123	1174	-4.42188	1174	-3.88281
1178	17.1172	1175	-4.55859	1175	-3.88867
1179	17.0527	1176	-4.32227	1176	-3.88281
1180	17.1367	1177	-4.46875	1177	-4.06055
1181	17.1934	1178	-4.52344	1178	-3.88086
1182	17.2031	1179	-4.53125	1179	-3.5332
1183	17.5469	1180	-4.60547	1180	-3.44922
1184	17.2969	1181	-4.70117	1181	-3.48242
1185	17.4688	1182	-4.72461	1182	-3.87109
1186	17.4492	1183	-4.72266	1183	-3.46289
1187	17.457	1184	-4.8125	1184	-3.53516
1188	17.4512	1185	-4.53711	1185	-3.68555
1189	17.2949	1186	-4.61328	1186	-3.6543
1190	17.3672	1187	-4.52539	1187	-3.66797
1191	17.4434	1188	-4.58984	1188	-3.70313
1192	17.1816	1189	-4.80273	1189	-3.75781
1193	17.2813	1190	-4.80664	1190	-3.73438
1194	17.1582	1191	-4.63867	1191	-3.86523
1195	17.0469	1192	-4.61914	1192	-3.81445
1196	17.2285	1193	-4.69336	1193	-3.67383
1197	17.0469	1194	-4.61133	1194	-3.60938
1198	17.0996	1195	-4.60352	1195	-3.64258
1199	17.3594	1196	-4.66016	1196	-3.48828
1200	17.2227	1197	-4.72656	1197	-3.39453
1201	17.2422	1198	-4.67383	1198	-3.53711
1202	17.2949	1199	-4.86719	1199	-3.55664
1203	17.1191	1200	-4.47852	1200	-3.48242
1204	16.9688	1201	-4.51563	1201	-3.51367
1205	17.0605	1202	-4.52539	1202	-3.42969
1206	17.0332	1203	-4.35742	1203	-3.52344
1207	16.9902	1204	-4.43555	1204	-3.45313
1208	16.8086	1205	-4.44922	1205	-3.35156
1209	16.9492	1206	-4.61719	1206	-3.53906
1210	16.7539	1207	-4.62109	1207	-3.35742
1211	16.9258	1208	-4.81641	1208	-3.56055
1212	17.0547	1209	-4.61719	1209	-3.36523
1213	17.1777	1210	-4.79883	1210	-3.34375
1214	17.1875	1211	-4.66992	1211	-3.27734
1215	17.0488	1212	-4.81836	1212	-3.20313
1216	17.1133	1213	-4.59766	1213	-3.23438
1217	17.0391	1214	-4.53125	1214	-3.29883
1218	17.0781	1215	-4.48047	1215	-3.38867
1219	17.2012	1216	-4.30859	1216	-3.33008
1220	17.0742	1217	-4.51563	1217	-3.47852
1221	17.123	1218	-4.60352	1218	-3.53711
1222	16.9609	1219	-4.41992	1219	-3.68555
1223	16.9238	1220	-4.49414	1220	-3.56641
1224	17.0234	1221	-4.64258	1221	-3.54297
1225	17.0781	1222	-4.58203	1222	-3.43359
1226	16.9453	1223	-4.55273	1223	-3.26367
1227	17.0117	1224	-4.45703	1224	-3.4668
1228	17.0449	1225	-4.56445	1225	-3.41406
1229	16.748	1226	-4.61914	1226	-3.25
1230	17.1211	1227	-4.70898	1227	-3.42969
1231	17.0508	1228	-4.75977	1228	-3.4668
1232	16.8945	1229	-4.68164	1229	-3.46094
1233	16.9551	1230	-4.62305	1230	-3.21484
1234	17.0195	1231	-4.68945	1231	-3.20508
1235	17.2051	1232	-4.71289	1232	-3.55859
1236	17.0176	1233	-4.4707	1233	-3.27539
1237	16.7578	1234	-4.44531	1234	-3.48242
1238	16.8359	1235	-4.51172	1235	-3.52539
1239	16.7695	1236	-4.73242	1236	-3.44336
1240	16.9121	1237	-4.50977	1237	-3.51758
1241	17.0605	1238	-4.62891	1238	-3.2207
1242	17.1035	1239	-4.63672	1239	-3.17383
1243	17.2129	1240	-4.68555	1240	-2.9668
1244	17.2773	1241	-4.63672	1241	-3.38672
1245	16.9785	1242	-4.70313	1242	-3.43555
1246	17.0566	1243	-4.7168	1243	-3.27344
1247	17.1133	1244	-4.36523	1244	-3.31836
1248	17.0684	1245	-4.58984	1245	-3.28906
1249	17.0879	1246	-4.53906	1246	-3.27344
1250	16.8926	1247	-4.39063	1247	-3.41406
1251	17.1934	1248	-4.69336	1248	-3.45313
1252	16.7422	1249	-4.54688	1249	-3.49609
1253	16.9785	1250	-4.46289	1250	-3.35352
1254	16.9219	1251	-4.24805	1251	-3.44922
1255	16.9805	1252	-4.4375	1252	-3.29883
1256	17.125	1253	-4.6875	1253	-3.19531
1257	16.6406	1254	-4.57031	1254	-3.35156
1258	16.9746	1255	-4.62109	1255	-3.00977
1259	16.9355	1256	-4.40039	1256	-3.39063
1260	17.0176	1257	-4.43555	1257	-3.3125
1261	16.7676	1258	-4.19141	1258	-3.35938
1262	16.6992	1259	-4.1543	1259	-3.06055
1263	16.834	1260	-4.2793	1260	-3.30469
1264	16.7285	1261	-4.42773	1261	-3.17578
1265	16.7148	1262	-4.45703	1262	-3.33984
1266	16.3027	1263	-4.47461	1263	-3.13281
1267	16.5078	1264	-4.50781	1264	-3.15039
1268	16.7305	1265	-4.66992	1265	-3.05859
1269	16.5996	1266	-4.44531	1266	-3.10547
1270	17.0801	1267	-4.59375	1267	-3.05664
1271	17.0508	1268	-4.61133	1268	-3.06445
1272	16.9395	1269	-4.49414	1269	-3.0293
1273	16.7852	1270	-4.57813	1270	-3.16211
1274	16.8652	1271	-4.52734	1271	-3.20898
1275	16.8047	1272	-4.33203	1272	-3.10742
1276	16.877	1273	-4.32422	1273	-2.97266
1277	16.709	1274	-4.375	1274	-2.89844
1278	16.8262	1275	-4.33398	1275	-3.1582
1279	16.8613	1276	-4.57617	1276	-3.12305
1280	16.8184	1277	-4.6582	1277	-3.23438
1281	16.8203	1278	-4.38672	1278	-3.41406
1282	16.8398	1279	-4.48633	1279	-3.34375
1283	16.5645	1280	-4.55664	1280	-3.43945
1284	16.8477	1281	-4.63281	1281	-3.05273
1285	16.6484	1282	-4.54297	1282	-3.07813
1286	16.8633	1283	-4.63672	1283	-3.19531
1287	16.7598	1284	-4.57813	1284	-3.17969
1288	16.8438	1285	-4.66016	1285	-3.25781
1289	16.959	1286	-4.36914	1286	-3.2168
1290	16.8848	1287	-4.32227	1287	-3.13867
1291	16.9766	1288	-4.22656	1288	-3.14453
1292	16.6895	1289	-4.33594	1289	-3.47266
1293	16.8711	1290	-4.32031	1290	-3.51367
1294	16.5605	1291	-4.25586	1291	-3.43359
1295	16.5938	1292	-4.40625	1292	-3.53711
1296	16.4551	1293	-4.51758	1293	-3.56055
1297	16.4883	1294	-4.28711	1294	-3.21289
1298	16.6055	1295	-4.24414	1295	-3.11914
1299	16.8164	1296	-4.25391	1296	-3.07422
1300	16.6895	1297	-4.45703	1297	-3.07617
1301	16.6426	1298	-4.51758	1298	-3.21875
1302	16.6484	1299	-4.38672	1299	-3.17383
1303	16.6191	1300	-4.41406	1300	-3.13086
1304	16.5195	1301	-4.16211	1301	-3.14844
1305	16.5938	1302	-4.06445	1302	-3.0293
1306	16.6133	1303	-3.98242	1303	-3.11914
1307	16.6934	1304	-4.12891	1304	-3.12891
1308	16.6738	1305	-4.10938	1305	-3.18945
1309	16.4688	1306	-4.30273	1306	-3.0625
1310	16.2949	1307	-4.0957	1307	-3.05664
1311	16.2363	1308	-4.33008	1308	-3.05664
1312	16.4512	1309	-4.18164	1309	-3.10742
1313	16.7383	1310	-4.33398	1310	-3.0957
1314	16.7441	1311	-4.12891	1311	-2.83984
1315	16.5449	1312	-4.17383	1312	-2.74414
1316	16.623	1313	-4.35742	1313	-2.94922
1317	16.5566	1314	-4.31641	1314	-2.95117
1318	16.5098	1315	-4.48828	1315	-3.0918
1319	16.5996	1316	-4.45508	1316	-3.16211
1320	16.4277	1317	-4.375	1317	-3.0332
1321	16.4141	1318	-4.24805	1318	-3.17578
1322	16.3945	1319	-4.25391	1319	-2.97266
1323	16.2383	1320	-4.30469	1320	-3.04492
1324	16.2109	1321	-4.42188	1321	-2.9668
1325	16.2949	1322	-4.33008	1322	-3.26563
1326	16.502	1323	-4.58984	1323	-3.08594
1327	16.3809	1324	-4.57422	1324	-3.12891
1328	16.4727	1325	-4.52539	1325	-3.00195
1329	16.623	1326	-4.46484	1326	-2.99219
1330	16.6445	1327	-4.44727	1327	-3.01758
1331	16.6934	1328	-4.375	1328	-2.82031
1332	16.6094	1329	-4.39844	1329	-3.0918
1333	16.5918	1330	-4.26563	1330	-3.0293
1334	16.5859	1331	-3.93945	1331	-3.05469
1335	16.3711	1332	-4.12695	1332	-3.10938
1336	16.7988	1333	-4.11719	1333	-3.20508
1337	16.5547	1334	-4.17578	1334	-3.17773
1338	16.3242	1335	-4.3125	1335	-3.33789
1339	16.377	1336	-4.19727	1336	-3.64258
1340	16.5566	1337	-4.03711	1337	-3.35547
1341	16.4668	1338	-4.16797	1338	-3.33008
1342	16.4004	1339	-4.21289	1339	-3.17969
1343	16.6328	1340	-4.19141	1340	-3.125
1344	16.7871	1341	-4.3125	1341	-2.93164
1345	16.4395	1342	-4.52734	1342	-2.95703
1346	16.6387	1343	-4.59375	1343	-3.04883
1347	16.6191	1344	-4.34961	1344	-2.93945
1348	16.6445	1345	-4.28125	1345	-2.75977
1349	16.3945	1346	-4.04297	1346	-2.9375
1350	16.4004	1347	-4.07227	1347	-2.97461
1351	16.4766	1348	-4.13672	1348	-3.12695
1352	16.668	1349	-4.17773	1349	-3.14453
1353	16.3906	1350	-4.01953	1350	-3.2793
1354	16.2949	1351	-4.29492	1351	-3.16797
1355	16.4531	1352	-4.34766	1352	-3.4082
1356	16.3828	1353	-4.32031	1353	-3.24805
1357	16.3535	1354	-4.3418	1354	-2.99414
1358	16.5918	1355	-4.4043	1355	-2.98047
1359	16.4785	1356	-4.42578	1356	-3.22656
1360	16.5059	1357	-4.2168	1357	-3.04883
1361	16.4395	1358	-4.3418	1358	-3.04883
1362	16.502	1359	-4.14258	1359	-2.90625
1363	16.2422	1360	-4.09961	1360	-2.89648
1364	16.4629	1361	-4.0625	1361	-2.85938
1365	16.3145	1362	-4.14258	1362	-2.81445
1366	16.5156	1363	-4.04688	1363	-2.84375
1367	16.3164	1364	-4.07227	1364	-2.85742
1368	16.2969	1365	-4.0918	1365	-2.95703
1369	16.0371	1366	-4.24414	1366	-2.98828
1370	16.1035	1367	-4.37695	1367	-2.95508
1371	16.3594	1368	-4.30859	1368	-2.9375
1372	16.6133	1369	-4.32422	1369	-2.88281
1373	16.4707	1370	-4.48438	1370	-2.67383
1374	16.5273	1371	-4.5625	1371	-2.59375
1375	16.5078	1372	-4.32617	1372	-2.86328
1376	16.5098	1373	-4.11523	1373	-3.08789
1377	16.5039	1374	-4.03906	1374	-2.94727
1378	16.7168	1375	-3.96875	1375	-2.88086
1379	16.5234	1376	-4.17578	1376	-2.83398
1380	16.4453	1377	-4.05469	1377	-2.74023
1381	16.4922	1378	-4.17383	1378	-2.84375
1382	16.5273	1379	-4.03516	1379	-3.11914
1383	16.5254	1380	-4.17773	1380	-3.30273
1384	16.5586	1381	-3.99023	1381	-3.24609
1385	16.6074	1382	-4.26367	1382	-3.14258
1386	16.7676	1383	-4.33594	1383	-2.88867
1387	16.4277	1384	-4.20508	1384	-3.05273
1388	16.6777	1385	-4.4668	1385	-2.96875
1389	16.459	1386	-4.41211	1386	-2.93945
1390	16.4922	1387	-4.31836	1387	-2.81445
1391	16.2969	1388	-4.19922	1388	-2.63477
1392	16.623	1389	-4.29102	1389	-2.78711
1393	16.498	1390	-4.03906	1390	-2.75195
1394	16.4629	1391	-4.17578	1391	-2.80273
1395	16.543	1392	-4.16602	1392	-2.95117
1396	16.4238	1393	-4.2207	1393	-3.0918
1397	16.4629	1394	-4.16797	1394	-3.0293
1398	16.3086	1395	-4.13086	1395	-3.06641
1399	16.4238	1396	-4.17969	1396	-3.10352
1400	16.459	1397	-4.17188	1397	-2.94922
1401	16.6113	1398	-4.18555	1398	-2.82227
1402	16.5547	1399	-4.2793	1399	-2.7832
1403	16.3145	1400	-4.23242	1400	-2.76563
1404	16.5664	1401	-4.15039	1401	-3.00781
1405	16.2891	1402	-3.92383	1402	-2.91992
1406	16.4961	1403	-3.78906	1403	-2.9668
1407	16.5293	1404	-3.79688	1404	-2.78516
1408	16.4277	1405	-3.97266	1405	-2.98828
1409	16.2949	1406	-4.06055	1406	-2.91797
1410	16.4004	1407	-4.07813	1407	-3.05078
1411	16.2754	1408	-3.93164	1408	-3.09961
1412	16.1152	1409	-3.94922	1409	-2.92188
1413	16.4063	1410	-4.13672	1410	-3.08789
1414	16.6309	1411	-4.08594	1411	-3.15039
1415	16.5527	1412	-3.95117	1412	-2.90625
1416	16.5488	1413	-4.16406	1413	-2.9082
1417	16.418	1414	-4.25391	1414	-2.875
1418	16.502	1415	-4.25586	1415	-3.03125
1419	16.4395	1416	-4.38281	1416	-2.88086
1420	16.5059	1417	-3.9668	1417	-2.89258
1421	16.3535	1418	-3.90234	1418	-2.83008
1422	16.2852	1419	-3.95703	1419	-2.98242
1423	16.3828	1420	-3.99805	1420	-3.02539
1424	16.4043	1421	-4.19141	1421	-2.89648
1425	16.2246	1422	-3.8457	1422	-3.11914
1426	16.2285	1423	-4.01953	1423	-2.98047
1427	16.0801	1424	-3.86328	1424	-3.10352
1428	16.1797	1425	-3.92578	1425	-2.83203
1429	16.416	1426	-3.91406	1426	-3.18945
1430	16.3066	1427	-4.27148	1427	-2.95898
1431	16.3242	1428	-4.24219	1428	-2.86133
1432	16.4004	1429	-4.17969	1429	-2.81055
1433	16.4844	1430	-4.14844	1430	-2.67383
1434	16.5566	1431	-4.06055	1431	-2.91016
1435	16.5742	1432	-3.86133	1432	-2.9043
1436	16.7617	1433	-3.88281	1433	-2.93359
1437	16.5957	1434	-3.79492	1434	-3.07813
1438	16.748	1435	-3.75977	1435	-2.71094
1439	16.7969	1436	-3.9375	1436	-2.81055
1440	16.5176	1437	-3.86719	1437	-3.03516
1441	16.5254	1438	-3.93359	1438	-3.11133
1442	16.5547	1439	-3.94141	1439	-3.08594
1443	16.2813	1440	-4.23047	1440	-3.13867
1444	16.6426	1441	-4.30078	1441	-3.16211
1445	16.7852	1442	-4.32422	1442	-2.9668
1446	16.707	1443	-4.08594	1443	-2.91406
1447	16.6211	1444	-4.125	1444	-2.97266
1448	16.3457	1445	-4.08008	1445	-2.9707
1449	16.3535	1446	-4.08594	1446	-2.75
1450	16.3477	1447	-4.18945	1447	-2.87305
1451	16.3262	1448	-4.04297	1448	-2.81836
1452	16.375	1449	-4.07031	1449	-2.70313
1453	16.2891	1450	-3.97461	1450	-3.00586
1454	16.1191	1451	-4.0293	1451	-3.10742
1455	15.9512	1452	-4.05469	1452	-3.05273
1456	16.0625	1453	-4.14258	1453	-3.12305
1457	15.7285	1454	-4.14844	1454	-3.19531
1458	16.0605	1455	-3.98828	1455	-3.02148
1459	16.3262	1456	-4.20313	1456	-2.86914
1460	16.2617	1457	-4.39648	1457	-3.01172
1461	16.1426	1458	-4.25	1458	-3.24414
1462	16.0781	1459	-4.32031	1459	-3.11719
1463	16.1582	1460	-4.33398	1460	-3.28711
1464	16.2383	1461	-3.95508	1461	-3.02344
1465	16.123	1462	-3.9375	1462	-3.05273
1466	16.3809	1463	-4.0293	1463	-3.11523
1467	16.043	1464	-4.02344	1464	-3.20508
1468	16.1133	1465	-4.12891	1465	-3.10547
1469	15.9355	1466	-4.08008	1466	-3.0332
1470	15.8496	1467	-3.97461	1467	-3.28906
1471	15.9688	1468	-4.07617	1468	-3.33789
1472	16.0879	1469	-4.19531	1469	-3.13281
1473	16.1074	1470	-4.1875	1470	-2.90234
1474	16.1172	1471	-4.17578	1471	-3.10547
1475	16.1641	1472	-4.15234	1472	-3.14648
1476	16.3809	1473	-4.13281	1473	-2.99023
1477	16.2246	1474	-4.0625	1474	-2.84375
1478	16.2461	1475	-4.11523	1475	-3.04102
1479	16.1113	1476	-3.95898	1476	-2.87695
1480	16.2754	1477	-4.14844	1477	-2.97266
1481	16.5605	1478	-4.20117	1478	-2.81055
1482	16.4551	1479	-4.18945	1479	-3.00781
1483	16.207	1480	-4.15039	1480	-3.07227
1484	16.1855	1481	-4.23438	1481	-3.14063
1485	16.1641	1482	-4.11328	1482	-3.09766
1486	16.1719	1483	-4.16211	1483	-3.02344
1487	16.2715	1484	-4.25781	1484	-2.95703
1488	16.3672	1485	-4.63281	1485	-2.66992
1489	16.3945	1486	-4.48828	1486	-2.71289
1490	16.4316	1487	-4.46484	1487	-2.86914
1491	16.2949	1488	-4.38672	1488	-2.99805
1492	16.3828	1489	-4.35352	1489	-3.00195
1493	16.4199	1490	-4.21484	1490	-3.04688
1494	16.4668	1491	-4.12109	1491	-2.99023
1495	16.4395	1492	-3.96875	1492	-3.14258
1496	16.5039	1493	-4.28711	1493	-3.08398
1497	16.248	1494	-4.31445	1494	-3.28516
1498	16.2402	1495	-4.4707	1495	-3.35742
1499	16.0977	1496	-4.34961	1496	-3.23828
1500	16.2891	1497	-4.27539	1497	-3.03906
1501	16.5195	1498	-4.18945	1498	-2.98633
1502	16.3047	1499	-4.03711	1499	-2.85352
1503	16.3711	1500	-4.39453	1500	-2.96094
1504	16.2344	1501	-4.2793	1501	-2.88672
1505	16.2285	1502	-4.28125	1502	-2.78711
1506	16.1563	1503	-4.25391	1503	-2.7168
1507	16.1934	1504	-4.19922	1504	-3
1508	16.3965	1505	-4.05469	1505	-2.85156
1509	16.3496	1506	-3.94141	1506	-2.96094
1510	16.2656	1507	-4.23047	1507	-3.00586
1511	16.2051	1508	-3.89063	1508	-3.02539
1512	16.1699	1509	-3.99414	1509	-3.06445
1513	16.0332	1510	-4.08008	1510	-3.17188
1514	15.9375	1511	-3.97266	1511	-2.94336
1515	15.998	1512	-3.94531	1512	-3.05859
1516	16.334	1513	-4.08398	1513	-3.11328
1517	16.4063	1514	-4.18945	1514	-2.71875
1518	16.2168	1515	-3.88867	1515	-2.92773
1519	16.3574	1516	-4.20508	1516	-2.75977
1520	16.4531	1517	-4.10352	1517	-2.95313
1521	16.2969	1518	-4.14258	1518	-2.86719
1522	16.1895	1519	-3.94141	1519	-2.95898
1523	16.2773	1520	-4.01758	1520	-2.64063
1524	16.0313	1521	-4.06445	1521	-2.89258
1525	15.9922	1522	-4.16211	1522	-2.87109
1526	16.1113	1523	-4.19922	1523	-2.8125
1527	15.9512	1524	-4.125	1524	-2.9707
1528	15.9648	1525	-4.16992	1525	-2.92773
1529	15.9648	1526	-4.33203	1526	-2.80273
1530	15.7852	1527	-4.15039	1527	-2.87109
1531	16.1738	1528	-4.13086	1528	-2.65625
1532	16.1055	1529	-4.24805	1529	-2.91992
1533	16.043	1530	-4.2207	1530	-3.05078
1534	16.0762	1531	-4.26563	1531	-2.98047
1535	15.9863	1532	-4.11328	1532	-2.80273
1536	16.2402	1533	-4.01367	1533	-2.89453
1537	16.1758	1534	-3.82617	1534	-2.77148
1538	16.0059	1535	-3.80664	1535	-2.92578
1539	16.0195	1536	-4.04883	1536	-2.875
1540	15.959	1537	-3.96875	1537	-2.68164
1541	16.1641	1538	-4.03711	1538	-2.94922
1542	15.9629	1539	-3.81055	1539	-2.97656
1543	16.0254	1540	-4.05469	1540	-2.91016
1544	16.0195	1541	-4.1582	1541	-2.81641
1545	16.1836	1542	-4.20703	1542	-3.02344
1546	16.0898	1543	-4.07617	1543	-2.57617
1547	16.0605	1544	-4.37305	1544	-2.65625
1548	15.9258	1545	-4.58008	1545	-2.58984
1549	15.7129	1546	-4.09961	1546	-2.5332
1550	15.9141	1547	-4.26367	1547	-2.60938
1551	15.875	1548	-3.93359	1548	-2.58594
1552	15.9023	1549	-3.875	1549	-2.77539
1553	15.9746	1550	-4.15039	1550	-2.6543
1554	16.1289	1551	-4.18164	1551	-2.77148
1555	15.7617	1552	-4.16016	1552	-2.66211
1556	15.7578	1553	-3.93359	1553	-2.99414
1557	15.6289	1554	-3.9668	1554	-2.85547
1558	15.5957	1555	-4.21094	1555	-2.80469
1559	15.5566	1556	-3.96094	1556	-2.9043
1560	15.9961	1557	-3.91602	1557	-2.66797
1561	15.959	1558	-3.99023	1558	-2.5957
1562	16.0527	1559	-4.23438	1559	-2.85547
1563	15.9844	1560	-4.2793	1560	-2.79883
1564	16.1465	1561	-4.33789	1561	-2.89063
1565	16.0488	1562	-4.07031	1562	-2.86523
1566	15.9844	1563	-4.04297	1563	-2.79883
1567	16.0508	1564	-4.00586	1564	-2.85547
1568	16.3438	1565	-3.97656	1565	-2.72656
1569	16.0684	1566	-3.94727	1566	-2.95898
1570	16.1211	1567	-3.99805	1567	-3.07422
1571	15.9629	1568	-4.04297	1568	-2.98242
1572	15.9512	1569	-4.09375	1569	-2.74609
1573	16.1582	1570	-4.25977	1570	-2.73438
1574	15.793	1571	-3.97461	1571	-2.79102
1575	16.1465	1572	-4.05859	1572	-2.73633
1576	16.1426	1573	-4.22266	1573	-2.71289
1577	16.1094	1574	-4.29102	1574	-2.57031
1578	16.0527	1575	-4.26563	1575	-2.63477
1579	16.0156	1576	-4.15234	1576	-2.67578
1580	15.8516	1577	-3.86523	1577	-2.86328
1581	16.1016	1578	-3.89844	1578	-2.81641
1582	16.0605	1579	-3.94922	1579	-2.70313
1583	16.0098	1580	-4.04102	1580	-2.79883
1584	15.9766	1581	-4.00391	1581	-2.80078
1585	15.9102	1582	-3.88281	1582	-2.9707
1586	15.666	1583	-4.05273	1583	-3.02148
1587	15.8965	1584	-3.9668	1584	-2.93164
1588	15.7852	1585	-4.10547	1585	-3.06836
1589	16.1563	1586	-4.20703	1586	-2.60742
1590	16.1309	1587	-4.23242	1587	-2.93945
1591	16.0469	1588	-4.41406	1588	-2.68359
1592	16.1445	1589	-4.57422	1589	-2.58398
1593	16.1035	1590	-4.24023	1590	-2.71875
1594	15.8906	1591	-4.32227	1591	-2.54883
1595	15.8184	1592	-4.13867	1592	-2.73438
1596	15.8164	1593	-4.33398	1593	-2.73633
1597	15.8457	1594	-4.09961	1594	-2.77734
1598	15.8887	1595	-3.92969	1595	-3.01953
1599	15.8184	1596	-4.19727	1596	-2.77539
1600	15.9336	1597	-4.24805	1597	-3.02344
1601	15.7871	1598	-4.2168	1598	-2.89453
1602	15.957	1599	-4.17773	1599	-2.79102
1603	15.957	1600	-4.16016	1600	-2.54297
1604	15.9219	1601	-4.28516	1601	-2.47656
1605	15.7852	1602	-4.31445	1602	-2.64844
1606	15.7988	1603	-4.33594	1603	-2.51563
1607	15.7813	1604	-4.20313	1604	-2.38867
1608	15.8945	1605	-4.14453	1605	-2.53906
1609	15.8828	1606	-3.86719	1606	-2.94922
1610	15.7695	1607	-3.99219	1607	-2.73828
1611	15.8887	1608	-4.25195	1608	-2.87109
1612	15.9531	1609	-4.14648	1609	-2.74219
1613	15.7695	1610	-4.25586	1610	-2.68555
1614	15.5684	1611	-4.15234	1611	-2.90039
1615	15.4844	1612	-4.12695	1612	-2.87695
1616	15.4648	1613	-4.2207	1613	-2.88477
1617	15.6074	1614	-4.19531	1614	-2.94141
1618	15.5117	1615	-4.29688	1615	-2.61719
1619	15.6758	1616	-4.42969	1616	-2.67773
1620	15.7754	1617	-4.43164	1617	-2.50586
1621	15.7871	1618	-4.34375	1618	-2.53125
1622	15.9023	1619	-4.33984	1619	-2.37695
1623	15.7129	1620	-4.2168	1620	-2.65234
1624	15.7734	1621	-4.1582	1621	-2.53711
1625	15.5957	1622	-4.21484	1622	-2.56055
1626	15.9473	1623	-4.1582	1623	-2.52539
1627	15.7324	1624	-4.18555	1624	-2.50977
1628	15.668	1625	-3.96289	1625	-2.78516
1629	15.6367	1626	-4.22656	1626	-2.88477
1630	15.5137	1627	-4.16016	1627	-2.66406
1631	15.4922	1628	-4.18555	1628	-2.72852
1632	15.6973	1629	-4.125	1629	-2.69336
1633	15.7227	1630	-4.19727	1630	-2.69727
1634	15.4941	1631	-4.37695	1631	-2.58008
1635	15.6211	1632	-4.3125	1632	-2.61914
1636	15.5625	1633	-4.23438	1633	-2.75195
1637	15.5488	1634	-3.9707	1634	-2.58008
1638	15.7871	1635	-4.00195	1635	-2.74805
1639	15.5391	1636	-4.20508	1636	-2.81836
1640	15.6113	1637	-4.03711	1637	-2.67188
1641	15.7344	1638	-4.19922	1638	-2.64258
1642	15.6465	1639	-4.26563	1639	-2.5918
1643	15.4531	1640	-4.36523	1640	-2.86719
1644	15.2852	1641	-4.33008	1641	-2.77734
1645	15.4336	1642	-4.15234	1642	-2.56445
1646	15.6113	1643	-4.24219	1643	-2.74219
1647	15.7266	1644	-4.15625	1644	-2.64453
1648	15.9336	1645	-4.19531	1645	-2.58594
1649	15.791	1646	-4.10938	1646	-2.66406
1650	15.7422	1647	-4.31641	1647	-2.55078
1651	15.7363	1648	-4.16992	1648	-2.69531
1652	15.5313	1649	-4.02148	1649	-2.76953
1653	15.6387	1650	-4.03711	1650	-2.82227
1654	15.6895	1651	-3.94727	1651	-2.61523
1655	15.6367	1652	-4.20313	1652	-2.66016
1656	15.4863	1653	-3.93164	1653	-2.73047
1657	15.4629	1654	-4.16406	1654	-2.73633
1658	15.4668	1655	-4.0957	1655	-2.88281
1659	15.6445	1656	-4.0625	1656	-2.71289
1660	15.5586	1657	-4.00391	1657	-2.87891
1661	15.6289	1658	-3.94922	1658	-2.81055
1662	15.8184	1659	-4.14453	1659	-2.6875
1663	15.7676	1660	-4.22266	1660	-2.58984
1664	15.5566	1661	-4.29297	1661	-2.71875
1665	15.6719	1662	-4.19141	1662	-2.8418
1666	15.668	1663	-4.08594	1663	-2.55078
1667	15.8281	1664	-3.7207	1664	-2.80469
1668	15.5723	1665	-4.03516	1665	-2.79102
1669	15.7363	1666	-4.08203	1666	-2.91602
1670	15.4277	1667	-4.12891	1667	-2.80273
1671	15.4922	1668	-4.10156	1668	-2.85156
1672	15.3555	1669	-4.21289	1669	-3.02148
1673	15.5449	1670	-4.14648	1670	-3.02344
1674	15.4414	1671	-4.17969	1671	-2.83789
1675	15.5957	1672	-4.21289	1672	-2.69531
1676	15.7637	1673	-4.35156	1673	-2.55078
1677	15.834	1674	-4.41602	1674	-2.7168
1678	15.5273	1675	-4.44531	1675	-2.90039
1679	15.4844	1676	-4.26953	1676	-2.97266
1680	15.6504	1677	-4.35938	1677	-2.81055
1681	15.4941	1678	-4.14648	1678	-2.92188
1682	15.5293	1679	-4.03906	1679	-2.89453
1683	15.5879	1680	-4.0918	1680	-2.78711
1684	15.5293	1681	-4.125	1681	-2.77148
1685	15.4551	1682	-4.1875	1682	-2.88086
1686	15.5156	1683	-4.07617	1683	-3.125
1687	15.5078	1684	-4.16602	1684	-3.07031
1688	15.8105	1685	-4.12695	1685	-3.03516
1689	15.6055	1686	-4.10742	1686	-3.06445
1690	15.7109	1687	-4	1687	-2.70898
1691	16.0156	1688	-4.42578	1688	-2.97852
1692	15.9824	1689	-4.26758	1689	-2.95508
1693	15.8789	1690	-4.35352	1690	-2.90625
1694	15.8965	1691	-4.09961	1691	-2.7168
1695	15.7285	1692	-4.07617	1692	-2.83789
1696	15.8008	1693	-4.12891	1693	-2.74609
1697	15.6211	1694	-4.20898	1694	-2.68945
1698	15.6406	1695	-4.11719	1695	-2.72656
1699	15.6133	1696	-4.21289	1696	-2.88672
1700	15.5625	1697	-4.50781	1697	-2.94727
1701	15.5938	1698	-4.44727	1698	-3.07617
1702	15.7949	1699	-4.22266	1699	-3.12891
1703	15.7148	1700	-4.34961	1700	-2.99414
1704	15.4355	1701	-4.38086	1701	-2.90234
1705	15.6543	1702	-4.19531	1702	-2.89648
1706	15.7676	1703	-4.55859	1703	-2.83594
1707	15.7422	1704	-4.54492	1704	-2.80078
1708	15.8574	1705	-4.4082	1705	-2.91992
1709	15.7539	1706	-4.39258	1706	-2.75781
1710	15.8418	1707	-4.36914	1707	-3.14453
1711	15.584	1708	-4.17578	1708	-3.08203
1712	15.6934	1709	-4.125	1709	-2.85938
1713	15.7559	1710	-4.25391	1710	-2.88281
1714	15.6035	1711	-4.48047	1711	-2.82813
1715	15.3984	1712	-4.24805	1712	-3.02148
1716	15.4805	1713	-4.08984	1713	-3.15039
1717	15.6855	1714	-4.32813	1714	-3.11914
1718	15.6602	1715	-4.33789	1715	-3.08789
1719	15.6797	1716	-4.47266	1716	-2.91602
1720	15.9766	1717	-4.42773	1717	-2.8418
1721	15.8965	1718	-4.42773	1718	-2.89063
1722	15.834	1719	-4.35742	1719	-2.96875
1723	15.8496	1720	-4.26563	1720	-2.81836
1724	15.6973	1721	-4.30273	1721	-2.84961
1725	15.6523	1722	-4.29492	1722	-3.01367
1726	15.7461	1723	-4.26172	1723	-2.92969
1727	15.8691	1724	-4.30859	1724	-3.07813
1728	15.9121	1725	-4.20117	1725	-2.92578
1729	15.6445	1726	-4.44531	1726	-2.86719
1730	15.5801	1727	-4.45898	1727	-3.12305
1731	15.457	1728	-4.44922	1728	-3.08594
1732	15.6289	1729	-4.53711	1729	-2.99023
1733	15.7891	1730	-4.51563	1730	-2.82031
1734	15.6992	1731	-4.57031	1731	-2.90039
1735	15.6133	1732	-4.57813	1732	-2.79102
1736	15.6523	1733	-4.64258	1733	-2.94141
1737	15.5996	1734	-4.71094	1734	-2.9375
1738	15.6875	1735	-4.63281	1735	-2.77539
1739	15.5781	1736	-4.58594	1736	-2.88867
1740	15.5625	1737	-4.50586	1737	-3.10742
1741	15.3906	1738	-4.46094	1738	-2.95508
1742	15.709	1739	-4.58789	1739	-2.94141
1743	15.5996	1740	-4.52148	1740	-2.79883
1744	15.5586	1741	-4.4375	1741	-3.04492
1745	15.3633	1742	-4.41016	1742	-3.26367
1746	15.4355	1743	-4.41602	1743	-3.13281
1747	15.4375	1744	-4.55273	1744	-3.07617
1748	15.3633	1745	-4.5	1745	-3.03125
1749	15.625	1746	-4.50391	1746	-2.95313
1750	15.752	1747	-4.61328	1747	-2.97656
1751	15.6934	1748	-4.52344	1748	-2.90625
1752	15.7754	1749	-4.38281	1749	-2.92188
1753	15.7344	1750	-4.35938	1750	-3.09961
1754	15.6348	1751	-4.32617	1751	-2.93359
1755	15.582	1752	-4.10547	1752	-2.91602
1756	15.5313	1753	-4.32813	1753	-2.79883
1757	15.4805	1754	-4.21484	1754	-3.01367
1758	15.5996	1755	-4.20313	1755	-3.16211
1759	15.332	1756	-4.25586	1756	-3.12891
1760	15.3066	1757	-4.16406	1757	-3.15234
1761	15.3066	1758	-4.17188	1758	-3.14453
1762	15.3438	1759	-4.31055	1759	-3
1763	15.5801	1760	-4.47266	1760	-2.92188
1764	15.4082	1761	-4.59375	1761	-3.17773
1765	15.6543	1762	-4.46289	1762	-2.9707
1766	15.5332	1763	-4.43359	1763	-3.14063
1767	15.4531	1764	-4.53125	1764	-3.0293
1768	15.5313	1765	-4.19922	1765	-3.1543
1769	15.5176	1766	-4.19727	1766	-3.17773
1770	15.4063	1767	-4.2207	1767	-3.02734
1771	15.5742	1768	-4.10938	1768	-3.11328
1772	15.5918	1769	-4.21875	1769	-3.22852
1773	15.5234	1770	-4.21875	1770	-3.12305
1774	15.3164	1771	-4.10156	1771	-3.14844
1775	15.4688	1772	-4.05664	1772	-3.01172
1776	15.5332	1773	-4.17773	1773	-3.13086
1777	15.5039	1774	-4.29688	1774	-2.96484
1778	15.4629	1775	-4.45313	1775	-3.07031
1779	15.5273	1776	-4.46094	1776	-3.22852
1780	15.3711	1777	-4.36914	1777	-3.15234
1781	15.3477	1778	-4.41016	1778	-3.0918
1782	15.4883	1779	-4.08008	1779	-3.10742
1783	15.5469	1780	-4.04492	1780	-2.8457
1784	15.5508	1781	-3.89844	1781	-3.10547
1785	15.4766	1782	-3.97656	1782	-3.37305
1786	15.4434	1783	-3.99414	1783	-3.06445
1787	15.4219	1784	-4.01367	1784	-2.86133
1788	15.4629	1785	-4.07031	1785	-2.88281
1789	15.7871	1786	-3.60938	1786	-2.64453
1790	15.6289	1787	-3.76563	1787	-2.79102
1791	16.5059	1788	-3.63477	1788	-1.31641
1792	17.832	1789	-1.88672	1789	-0.732422
1793	17.9453	1790	-1.71875	1790	-0.552734
1794	17.3477	1791	-1.89258	1791	-0.71875
1795	17.8027	1792	-2.10156	1792	-0.787109
1796	19.0332	1793	-2.03516	1793	-0.570313
1797	17.3145	1794	-0.429688	1794	-1.01758
1798	15.2754	1795	-0.0742188	1795	0.195313
1799	15.123	1796	-4.26367	1796	1.26953
1800	15.3652	1797	-4.21484	1797	-1.84375
1801	15.2832	1798	-4.13281	1798	-3.28906
1802	15.1523	1799	-3.81836	1799	-3.20117
1803	15.3184	1800	-3.99023	1800	-3.12891
1804	15.5391	1801	-4.24023	1801	-3.1543
1805	15.2461	1802	-4.0625	1802	-2.95508
1806	15.3535	1803	-3.87109	1803	-2.83594
1807	14.0703	1804	-4.99023	1804	-4.22461
1808	13.8066	1805	-5.71484	1805	-4.21094
1809	14.0273	1806	-5.69531	1806	-4.1875
1810	13.6621	1807	-5.75977	1807	-4.47656
1811	13.584	1808	-5.88281	1808	-4.43359
1812	13.5215	1809	-5.84766	1809	-4.48047
1813	13.8301	1810	-5.78711	1810	-4.57813
1814	12.7324	1811	-5.04492	1811	-3.87305
1815	14.6328	1812	-5.53516	1812	-2.44727
1816	16.7324	1813	-4.03125	1813	-2.82813
1817	16.3594	1814	-2.6875	1814	-2.66992
1818	14.7305	1815	-1.52148	1815	-2.41797
1819	13.5605	1816	-3.5957	1816	-1.09961
1820	14.582	1817	-5.43164	1817	-2.91211
1821	33.9961	1818	-6.50586	1818	-4.57813
1822	30.6895	1819	3.72656	1819	-4.97461
1823	29.5117	1820	16	1820	1.64453
1824	28.3027	1821	11.8184	1821	17.7715
1825	27.8203	1822	10.1563	1822	14.1328
1826	27.2441	1823	9.4375	1823	12.6211
1827	25.6387	1824	8.33594	1824	10.3535
1828	23.4375	1825	6.26367	1825	8.43555
1829	22.5918	1826	4.74414	1826	6.98828
1830	22.1621	1827	3.35742	1827	5.62305
1831	20.6934	1828	2.95898	1828	4.57227
1832	18.416	1829	2.44531	1829	3.94336
1833	18.832	1830	0.0253906	1830	3.375
1834	19.4453	1831	-1.77344	1831	1.25586
1835	18.8145	1832	-0.671875	1832	-0.757813
1836	18.248	1833	-0.693359	1833	-0.347656
1837	17.9082	1834	-1.08203	1834	0.205078
1838	17.5781	1835	-1.32813	1835	-0.378906
1839	17.4355	1836	-1.92383	1836	-0.613281
1840	17.4531	1837	-2.08203	1837	-0.851563
1841	16.8379	1838	-2.35352	1838	-1.08203
1842	16.7715	1839	-2.32031	1839	-1.20703
1843	16.625	1840	-2.56836	1840	-1.51758
1844	16.5195	1841	-2.66211	1841	-1.89648
1845	16.4844	1842	-2.86719	1842	-1.93945
1846	16.4336	1843	-2.82813	1843	-1.92773
1847	16.4316	1844	-3.30273	1844	-1.95508
1848	16.5098	1845	-3.36328	1845	-1.87109
1849	16.1895	1846	-3.62695	1846	-1.99805
1850	16.2031	1847	-3.46875	1847	-1.85742
1851	16.1621	1848	-3.55664	1848	-2.14453
1852	16.3242	1849	-3.50977	1849	-1.99805
1853	16.1348	1850	-3.59961	1850	-2.05078
1854	16.0137	1851	-3.64258	1851	-2.11133
1855	16.2832	1852	-3.62305	1852	-2.11719
1856	16.4863	1853	-3.63281	1853	-2.22852
1857	16.2949	1854	-3.55078	1854	-2.19531
1858	16.0918	1855	-3.61914	1855	-2.17969
1859	15.9551	1856	-3.30469	1856	-2.18555
1860	16.3633	1857	-3.59375	1857	-2.15234
1861	16.3066	1858	-3.74609	1858	-2.05859
1862	16.457	1859	-3.65234	1859	-1.9707
[truncated: 40 more rows]

## Sheet: Figure 4b
	PD1Sm+PD1Lg+SHP2-WT	PD1Sm+PD1Lg+SHP2-R32A	PD1Sm+PD1Lg+SHP2-R138A	PD1Sm+PD1Lg+SHP2-DM	PD1Sm+PD1Lg+Vector
Fyn(+)	320.214	199.477	143.484	81.074	121.903
	278.802	179.063	134.151	84.574	113.154
	233.89	142.9	128.902	159.232	141.151
	303.882	148.733	96.822	89.24	127.152
	346.461		168.564	132.402	147.567
			174.397	90.99	113.154

## Sheet: Figure 4c
	PD1Sm+PD1Lg+SHP2WT	PD1SmY223F+PD1LgY223F+SHP2WT	PD1SmY248F+PD1LgY248F+SHP2WT	PD1SmDM+PD1LgDM+SHP2WT
PD1+SHP2+Fyn(+)	291.427	284.481	102.913	93.866
	254.89	212.442	104.609	81.991
	222.703	221.262	73.509	93.3
	268.374	276.395	90.473
			80.295
			74.64
PD1+SHP2+Fyn(-)	104.205	112.469	66.158	118.18
	108.648	80.86	112.526	85.949
	85.222	73.509	78.033	72.378
	120.361	92.622	70.117	65.027
	84.414	94.827	80.295	87.08
	93.704	80.86	87.08	92.735

[truncated: 24 more sheets: Figure 4d, Figure 4e, Figure 4h, Figure 4i, Figure 5 abc, Figure 5d, Figure 5e, Figure 5f, Suppl Fig 3abc, Suppl Fig 4a, Suppl Fig 4b, Suppl Fig 5b, Suppl Fig 5c, Suppl Fig 6a, Suppl Fig 6b, Suppl Fig 6c, Suppl Fig 7, Suppl Fig 8a, Suppl Fig 8b, Suppl Fig 8c …]
